# Supplementary material for: Epstein-Barr virus nuclear antigen EBNA-LP is essential for transforming naïve B cells, and facilitates recruitment of transcription factors to the viral genome
Source: PLoS Pathog. 2018 Feb 20;14(2):e1006890. doi: 10.1371/journal.ppat.1006890 (PMC5834210; doi:10.1371/journal.ppat.1006890)
Supplement: S1 Table — (XLSX) [file ppat.1006890.s015.xlsx]

## Sheet: S1 Table
	S1 Table. TLDA card Taqman assays
	Gene	Taqman assay ID	Role
	CCND2	Hs00153380_m1	Target
	CD21	Hs01079092_m1	Target
	EBER1	AICSU4W EBER1	Target
	EBER2	AID1TA4 EBER2	Target
	EBNA2	AIY9X8V EBNA2	Target
	EBNA3C	AI20SRJ EBNA3C	Target
	HES1	Hs00172878_m1	Target
	LMP1 (Ex2-3)	AIBJWYO LMP1_EXON2-3	Target
	LMP2 (Ex5-6)	AI89JMN LMP2-Ex2-9	Target
	MYC	Hs00153408_m1	Target
	EBNA3A	AI20SZ2 U-3A_152	Target
	EBNA3B	AI6RNIQ U-3B	Target
	18S RNA	Hs99999901_s1	Endogenous Control
	ALAS1	Hs00963534_m1	Endogenous Control
	GNB2L1	Hs00272002_m1	Endogenous Control
	RPLP0	Hs99999902_m1	Endogenous Control
