# Supplementary material for: Epstein-Barr virus nuclear antigen EBNA-LP is essential for transforming naïve B cells, and facilitates recruitment of transcription factors to the viral genome
Source: PLoS Pathog. 2018 Feb 20;14(2):e1006890. doi: 10.1371/journal.ppat.1006890 (PMC5834210; doi:10.1371/journal.ppat.1006890)
Supplement: S2 Table — (XLSX) [file ppat.1006890.s016.xlsx]

## Sheet: S2 Table
	S2 Table. Primers used for PCR and qPCR
	Assay	Primer name	Sequence	Prior Citation
	IR1 transcript amplification	Cp-forward	AATCATCTAAACCGACTGAAGAAACAG
		Wp-forward	CGCCAGGAGTCCACACAAAT
		U reverse	GGTCTATGATGCGACGATCAC
		Y2end-reverse	CCTGTGACTTAGTCTTCATCCTCTTC
	qPCR Assay	Primer name	Sequence	Prior Citation
	ALAS1	ALAS1 forward	GGATTCGAAACAGCCGAGTG	Skalska et al 2010
		ALAS1 reverse	TGACATCATTGTGGCGGAAG
	Cp	Cp-C2 forward	AAGAAACAGCCTCCTGCACG	Bell et al 2006
		W2 reverse	GGTGCCTTCTTAGGAGCTGTCC
	GNB2L1	GNB2L1 forward	GAGTGTGGCCTTCTCCTCTG	Zhang et al 2005
		GNB2L1 reverse	GCTTGCAGTTAGCCAGGTTC
	RPLP0	RPLP0 forward	ACTCTGCATTCTCGCTTCCT	Skalska et al 2010
		RPLP0 reverse	GGACTCGTTTGTACCCGTTG
	Wp	W0 forward	CAGAGCGCCAGGAGTCCACAC	Bell et al 2006
		W2 reverse	GGTGCCTTCTTAGGAGCTGTCC
	IL7	Hs00174202_m1
	LMP2A	LMP2A forward	CGGGATGACTCATCTCAACACATA	Bell et al 2006
		LMP2 reverse	GGCGGTCACAACGGTACTAACT
	LMP2B	LMP2B forward	CGGGAGGCCGTGCTTTA	Fox et al. 2010
		LMP2 reverse	GGCGGTCACAACGGTACTAACT
	Fox CP, Haigh TA, Taylor GS, Long HM, Lee SP, Shannon-Lowe C, et al. A novel latent membrane 2 transcript expressed in Epstein-Barr virus-positive NK- and T-cell lymphoproliferative disease encodes a target for cellular immunotherapy. Blood. 2010;116: 3695–3704. doi:10.1182/blood-2010-06-292268
	Bell AI, Groves K, Kelly GL, Croom-Carter D, Hui E, Chan ATC, et al. Analysis of Epstein-Barr virus latent gene expression in endemic Burkitt's lymphoma and nasopharyngeal carcinoma tumour cells by using quantitative real-time PCR assays. 2006;87: 2885–2890. doi:10.1099/vir.0.81906-0
	Skalska L, White RE, Franz M, Ruhmann M, Allday MJ. Epigenetic repression of p16(INK4A) by latent Epstein-Barr virus requires the interaction of EBNA3A and EBNA3C with CtBP. PLoS Pathog. 2010;6: e1000951. doi:10.1371/journal.ppat.1000951
	Zhang X, Ding L, Sandford AJ. Selection of reference genes for gene expression studies in human neutrophils by real-time PCR. BMC Molecular Biology. 2005;6: 4. doi:10.1186/1471-2199-6-4
