# Supplementary material for: Epstein-Barr virus nuclear antigen EBNA-LP is essential for transforming naïve B cells, and facilitates recruitment of transcription factors to the viral genome
Source: PLoS Pathog. 2018 Feb 20;14(2):e1006890. doi: 10.1371/journal.ppat.1006890 (PMC5834210; doi:10.1371/journal.ppat.1006890)
Supplement: S3 Table — (XLSX) [file ppat.1006890.s017.xlsx]

## Sheet: S3 Table
	S3 Table. Primers used for ChIP-qPCR
	EBV	ID (fig 8A)	5' primer sequence	3' primer sequence	Published
	LMP2A	A	GATAGCCTCGCGACTCGTGGGAA	AATCTTCACACACTGCTGCTG	Palermo et al 2011
	LMP Control	C	GTGTTGTGCAGAGGTCTGATG	CCTTCACACACCACACAGGT	Palermo et al 2011
	LMP1	B	GGCCAAGTGCAACAGGAA	GCAGATTACACTGCCGCTTC	Palermo et al 2011
	EBER	E	ACGGTTCGCTACATCAAACA	GGGAAGCCTCTCTTCTCCTC	Lu et al 2016
	FR	O	CAGCGACCTCGTGAATATGA	AAACCACTTGCCCACAAAAC	Lu et al 2016
	Cp (Jk)	R	CCTAGGCCAGCCAGAGATAAT	AGATAGCACTCGACGCACTG	Palermo et al 2011
	Cp (EBF1)	F	ACCTTAGAGGTGGAGCAACG	GGCGAATTAACTGAGCTTGC	Palermo et al 2011
	Cellular		5' primer sequence	3' primer sequence	Published
	MCM6	M6	CTCTTTGGCCATTCCTGATT	GCCCAAGAGAGCGACTTTAC	Sen et al 2013
	MyoG	MG	GGAGAAAGAAGGGGAATCACA	GATAAATATAGCCAACGCCACA	Paschos et al 2012
	IL-7	IL7	ACAGCCCTTGCCGGAAA	CTCCGGAAAACCCCATTTTT	Lu et al 2016
	HES1 enhancer	En	TGGCAGGGCAGCTACCA	GACTGACTTTCTCACACTCAGATTCC	Lu et al 2016
	HES1p	Pr	AAGTTTCACACGAGCCGTTC	GCTGTTATCAGCACCAGCTC	Lobry et al 2013
	Palermo RD, Webb HM, West MJ. RNA polymerase II stalling promotes nucleosome occlusion and pTEFb recruitment to drive immortalization by Epstein-Barr virus. PLoS Pathog. 2011;7: e1002334. doi:10.1371/journal.ppat.1002334
	Lu F, Chen H-S, Kossenkov AV, DeWispeleare K, Won K-J, Lieberman PM. EBNA2 Drives Formation of New Chromosome Binding Sites and Target Genes for B-Cell Master Regulatory Transcription Factors RBP-jκ and EBF1. PLoS Pathog. 2016;12: e1005339. doi:10.1371/journal.ppat.1005339
	Sen N, Kumari R, Singh MI, Das S. HDAC5, a Key Component in Temporal Regulation of p53-Mediated Transactivation in Response to Genotoxic Stress. Mol Cell. 2013. doi:10.1016/j.molcel.2013.09.003
	Paschos K, Parker GA, Watanatanasup E, White RE, Allday MJ. BIM promoter directly targeted by EBNA3C in polycomb-mediated repression by EBV. Nucleic Acids Res. 2012;40: 7233–7246. doi:10.1093/nar/gks391
	Lobry C, Ntziachristos P, Ndiaye-Lobry D, Oh P, Cimmino L, Zhu N, et al. Notch pathway activation targets AML-initiating cell homeostasis and differentiation. J Exp Med. 2013;210: 301–319. doi:10.1084/jem.20121484
