# Supplementary material for: Epstein-Barr virus nuclear antigen EBNA-LP is essential for transforming naïve B cells, and facilitates recruitment of transcription factors to the viral genome
Source: PLoS Pathog. 2018 Feb 20;14(2):e1006890. doi: 10.1371/journal.ppat.1006890 (PMC5834210; doi:10.1371/journal.ppat.1006890)
Supplement: S1 Data — The first tab (Expt set up) describes the virus stocks used, their titre, the cell numbers per well used for each B cell subset, and the amount of virus used, with resultant MOI (between 1 and 2) shown at the bottom of the table. Numbers 1–6 (code number column) are the labels found in the raw data identifiers. B cell subset is indicated in row 5: B = total B cells; N = Naïve; UM-unswitched memory; SM = Switched memory, defined according to IgD/CD27 status.Cell numbers per sample (row 17) for the three subsets represents 1/6 of the total yield of cells from the sorting. The raw data from the NC3000 is in the final tab of the workbook. Each count measured the total live cells (gated by acridine orange area to remove debris), and also separated the cells into two sizes—the size that matched all of the uninfected (ie smaller) cells—gate M2—and a gate for the larger cells, that mainly appeared only after EBV infection. The second tab contains two sets of data and plots: the left part of the tab is the total DAPI-ve cells (gate M2+M3: live small + live large); to the right is plotted only the larger live (DAPI-ve) cells (gate M3; live large cells only). Each set of data is plotted on linear and log scale graphs to help visualise different aspects of the data. (XLSX) [file ppat.1006890.s018.xlsx]

## Sheet: Experiment Set-up
Supporting data file SD1: Cell count data for LCL outgrowth from donors B62 and B63. This tab (Expt set up) describes the virus stocks used, their titre, the cell numbers per well used for each B cell subset, and the amount of virus used, with resultant MOI (between 1 and 2) shown at the bottom of the table. Numbers 1-6 (code number column) are the labels found in the raw data identifiers. B cell…
				48 well plate
# cells:	500000
			B62	N62	UM62	SM62	B63	N63	UM63	SM63	Total volume required
Virus	Titre (rgu/µl)	Code number
uninfected			0				0				0
WTw.1-A11	1190	1	420.168	420.168	140.056	140.056	420.168	420.168	140.056	140.056	2240.9	WTw.1-A11
W4-LPKOw.2-C3	2140	2	233.645	233.645	77.8816	77.8816	233.645	233.645	77.8816	77.8816	1246.11	W4-LPKOw.2-C3
YKO.3-A3	276	3	1811.59	1811.59	603.865	603.865					4830.92	YKO.3-A3
YKO.4-A4	183	3					2732.24	2732.24	910.747	910.747	7285.97	YKO.4-A4
Yrev.4-A4	1150	4	434.783	434.783	144.928	144.928	434.783	434.783	144.928	144.928	2318.84	Yrev.4-A4
LPrevi.2-A5	672	5	744.048	744.048	248.016	248.016	744.048	744.048	248.016	248.016	3968.25	LPrevi.2-A5
WTHB9-A4	1420	6	352.113	352.113	117.371	117.371	352.113	352.113	117.371	117.371	1877.93	WTHB9-A4
		MOI:	1	0.958466	1.65289	1.54321	1	1.14548	1.38313	2.13675
		cells/sample:	500000	521667	100833	108000	500000	436500	120500	78000

## Sheet: B62-3 Outgrowth Graphs
	Total Live Cells																													Live large cells only
		0	3	6	10	13	17	20	24	27	30																					3	6	10	13	17	20	24	27	30
B62 B cells	WTw.1-A11	500000	310550	562146	1.23524e+06	1.04259e+06																								WTw		85412.8	361612	619707	697693
	LPKOw.2-C3	500000	349543	258095	360219	368575	1.08066e+06																							LPKOw		97946.2	85412.8	142045	244169	824883
	YKO.3-A3	500000	388071	315656	423350	585820	1.32576e+06																							YKO		101660	117907	218638	401533	871768
	Yrev.4-A4	500000	345365	708369	1.46641e+06	1.23756e+06																								Yrev		82627.6	489267	744577	716725
	LPrevi.2-A5	500000	417316	380180	424279	439133	452131	401069	434491	526403	1.00917e+06																			LPrevi		74272	149937	179645	205641	219102	200534	257631	339330	712547
	WTHB9-A4	500000	295695	508299	1.25705e+06	1.53789e+06																								WTHB9		47812.6	295231	924222	1.04956e+06
		0	3	6	10	13	17	20	24	27	30	34	38	42	45	48	52	55	59	62	66	69	76									3	6	10	13	17	20	24	27	30	34	38	42	45	48	52	55	59	62
B62 Naive (IgD+CD27-)	WTw.1-A11	521667	98874.6	144830	408496	841130	1.81874e+06																							WTw		8819.8	63131.2	310086	746434	937684
	LPKOw.2-C3	521667	103052	90519	103981	80306.6	122085	75200.4	100731	107694	204248	460022	1.05977e+06																	LPKOw		3713.6	7427.2	14390.2	8819.8	14390.2	19960.6	35279.2	49669.4	131369	373681	894049
	YKO.3-A3	521667	107230	143438	129976	141581	126262	90054.8	101196	96553.6	167112	304515	778928	902869																YKO		15782.8	28780.4	63131.2	45027.4	24602.6	31101.4	30173	35279.2	99803	221888	672626	782641
	Yrev.4-A4	521667	108159	161077	464200	776607	1.41395e+06																							Yrev		17175.4	66844.8	347686	660557	1035166
	LPrevi.2-A5	521667	119299	95161	122085	109087	97946.2	92375.8	91447.4	58953.4		74736.2	85412.8	75200.4	143902	134154	366254	449810	780320											LPrevi		7891.4	11140.8	36207.6	10676.6	5570.4	11605	11605	7427.2		18103.8	25531	32958.2	95161	96553.6	277592	332367	674018
	WTHB9-A4	521667	136939	152258	282698	449346	842059	1376353																						WTHB9		18103.8	37136	175932	315192	685623	985032
		0	3	6	10	13	17	20	24	27	30	34	38	42	45	48	52	55	59	62	66	69	76									3	6	10	13	17	20	24	27	30	34	38	42	45	48	52	55	59	62
B62 Switched memory (IgD-CD27+)	WTw.1-A11	108000	31101.4	66380.6	330046	907047	1.49101e+06																							WTw		19960.6	43170.6	289661	838809	1195315
	LPKOw.2-C3	108000	39921.2	32494	64988	72415.2	216317	470699	1.20506e+06																					LPKOw		21817.4	12997.6	37136	48276.8	180574	414066	966000
	YKO.3-A3	108000	37600.2	25995.2	50133.6	70094.2	211211	429385	1.18974e+06																					YKO		16247	5570.4	25531	42242.2	171290	389000	1018919
	Yrev.4-A4	108000	33886.6	92375.8	345365	833703	1.95335e+06																							Yrev		11140.8	64988	304979	766394	1.58431e+06
	LPrevi.2-A5	108000	27852	30637.2	49205.2	41778	50597.8	32958.2	30173	27387.8		16711.2	14854.4	14390.2	22281.6	12997.6	18568	13461.8		6034.6	10212.4	4177.8	4642							LPrevi		15782.8	16247	22745.8	11140.8	6963	6034.6	21817.4	4177.8		3713.6	1856.8	1856.8	3249.4	4177.8	7427.2	4177.8		1392.6
	WTHB9-A4	108000	25531	61738.6	182431	469770	1.18092e+06																							WTHB9		10212.4	39457	156435	415459	1.05791e+06
		0	3	6	10	13	17	20	24	27	30	34	38	42	45																	3	6	10	13	17	20	24	27	30	34	38	42	45
B62 Unswitched memory (IgD+CD27+)	WTw.1-A11	100833	19960.6	76128.8	291518	905190	1.6934e+06																							WTw		7891.4	51526.2	259488	844844	1.41906e+06
	LPKOw.2-C3	100833	23674.2	36207.6	51990.4	51526.2	115586	185680	649416	876410	1.37125e+06																			LPKOw		10212.4	13461.8	24602.6	21353.2	87733.8	167112	598354	759895	976677
	YKO.3-A3	100833	23674.2	27387.8	47348.4	82627.6	89126.4	134618	470235	733436	1445983																			YKO		10212.4	11140.8	27387.8	37600.2	61738.6	107230	430313	654986	1.01753e+06
	Yrev.4-A4	100833	30173	92375.8	338402	787747	1.61356e+06																							Yrev		11140.8	72879.4	304051	720438	1332254
	LPrevi.2-A5	100833	17175.4	33886.6	32029.8	41313.8	39921.2	19960.6	35743.4	18568		57560.8	155507	430313	884765															LPrevi		3713.6	13461.8	13461.8	13926	15782.8	7427.2	20889	5106.2		33886.6	129976	366254	764073
	WTHB9-A4	100833	16247	41778	147616	356041	1.14008e+06																							WTHB9		4177.8	23674.2	125334	307300	1.05281e+06
		0	3	6	10	13																										3	6	10	13	17	20	24	27	30	34	38	42	45
B63 B cells	WTw.1-A11	500000	223744	645238	914010	1.38517e+06																								WTw		95161	516190	542186	1.02449e+06
	LPKOw.2-C3	500000	186608	249740	549149	1.03702e+06																								LPKOw		74736.2	125334	415459	816992
	YKO.4-A4	500000	208890	302194	532437	1.07648e+06																								YKO		92840	193571	440062	927472
	Yrev.4-A4	500000	200534	868518	1.38192e+06	1.53557e+06																								Yrev		75200.4	723688	796567	991995
	LPrevi.2-A5	500000	202391	372288	615993	1025882																								LPrevi		67773.2	237206	430313	739935
	WTHB9-A4	500000	196357	803066	1.24498e+06	1.70454e+06																								WTHB9		79378.2	621564	664270	1.11965e+06
		0	3	6	10	13	17	20	24	27	30	34	38	42	45																	3	6	10	13	17	20	24	27	30	34	38	42	45
B63 Naive (IgD+CD27-)	WTw.1-A11	436500	85412.8	235814	826740	1.50819e+06																								WTw		19032.2	185216	676804	1.2241e+06
	LPKOw.2-C3	436500	60810.2	81235	128583	150865	175468	225137	890800	1.23431e+06																				LPKOw		13461.8	31101.4	58953.4	66380.6	76593	151793	800281	1.08901e+06
	YKO.4-A4	436500	75664.6	109551	208890	213068	223744	150401	300337	430778	938148	1.2227e+06																		YKO		21353.2	56168.2	149008	124870	106302	63595.4	170361	321226	801673	1065339
	Yrev.4-A4	436500	86341.2	276199	928864	1.46502e+06																								Yrev		31565.6	211211	803066	1.16653e+06
	LPrevi.2-A5	436500	55704	84020.2	133225	154114	131833	105838	133690	119764	124870	151793	215853	363004	706048															LPrevi		12533.4	21353.2	62202.8	61274.4	47812.6	38992.8	55239.8	55704	63595.4	90054.8	152722	303587	622956
	WTHB9-A4	436500	58953.4	152258	629455	1.17257e+06																								WTHB9		11140.8	104909	549613	1.03192e+06
		0	3	6	10	13	17	20	24	27	30	34	38	42	45	48	52	55	59	62	66	69	76									3	6	10	13	17	20	24	27	30	34	38	42	45	48	52	55	59	62
B63 Switched memory (IgD-CD27+)	WTw.1-A11	78000	25066.8	102588	420565	1.19903e+06																								WTw		12997.6	86805.4	382965	1.08019e+06
	LPKOw.2-C3	78000	22745.8	22745.8	113729	264130	969714	1.29094e+06																						LPKOw		14390.2	15318.6	91447.4	232564	922365	974820
	YKO.4-A4	78000	12069.2	26923.6	67773.2	129048	622028	1.10526e+06																						YKO		5106.2	14390.2	51990.4	106766	588141	842059
	Yrev.4-A4	78000	17639.6	120228	1.0918e+06	1.25613e+06																								Yrev		6498.8	110944	962751	1.13358e+06
	LPrevi.2-A5	78000	23210	31565.6	41778	41778	43170.6	26459.4	41778	40385.4	32494	45027.4	28780.4	30637.2	30637.2	19960.6	25066.8	97482		51062	147616	313335	1.47198e+06							LPrevi		17175.4	18103.8	29244.6	21817.4	34815	13926	18103.8	13926	11140.8	19496.4	12997.6	11605	12997.6	7427.2	12997.6	22745.8		36671.8
	WTHB9-A4	78000	15318.6	57096.6	258559	782177	1.7635e+06																							WTHB9		11605	49669.4	233028	729722	1564354
		0	3	6	10	13	17	20	24	27	30	34	38	42	45																	3	6	10	13	17	20	24	27	30	34	38	42	45
B63 Unswitched memory (IgD+CD27+)	WTw.1-A11	120500	30173	272950	613672	1155858																								WTw		14854.4	248347	540793	920509
	LPKOw.2-C3	120500	26923.6	43634.8	169433	374145	1.15911e+06	1.39121e+06																						LPKOw		11605	23674.2	135546	328654	1.08251e+06	1.09876e+06
	YKO.4-A4	120500	36671.8	38064.4	112801	208426	719046	1283513																						YKO		18103.8	18103.8	88198	173147	660557	1.04306e+06
	Yrev.4-A4	120500	24602.6	240456	740399	1.31786e+06																								Yrev		12997.6	221423	692122	1.11083e+06
	LPrevi.2-A5	120500	19496.4	56632.4	84020.2	106766	124870	115122	166184	279913	486946	650808	895442																	LPrevi		6963	37600.2	51526.2	72415.2	85877	82163.4	118835	221423	430313	575608	780784
	WTHB9-A4	120500	17175.4	130904	585820	1.16607e+06																								WTHB9		5570.4	111408	530116	995709
[truncated: 3 more columns]

## Sheet: Day 3
Cells per ml fudge factor:	464.2
														SubG1 total		Small cell total		Lge cell total		SubG1 dead		SubG1 live		Small cell dead		Small cell live		Large Cell dead		Lge cell live
Filename		virus	Cell type	MOI	Day	Donor	Live cells/ml	Dead cells/ml		Live small	Live large	dead small	dead large	Count	% of plot	Count	% of plot	Count	% of plot	Count	% of plot	Count	% of plot	Count	% of plot	Count	% of plot	Count	% of plot	Count	% of plot
20171016-0005-1-B62-1 day03	B62-1 day03	WTw	B cells	1	3	B62	310550	51526.2		225137	85412.8	49205.2	2321	44	5.34	591	71.72	189	22.94	6	13.64	38	86.36	106	17.94	485	82.06	5	2.65	184	97.35
20171016-0005-2-B62-2 day03	B62-2 day03	LPKOw	B cells	1	3	B62	349543	66844.8		251596	97946.2	59417.6	7427.2	67	6.94	670	69.43	227	23.52	17	25.37	50	74.63	128	19.1	542	80.9	16	7.05	211	92.95
20171016-0005-3-B62-3 day03	B62-3 day03	YKO	B cells	1	3	B62	388071	65452.2		286411	101660	56168.2	9284	84	7.91	738	69.49	239	22.5	26	30.95	58	69.05	121	16.4	617	83.6	20	8.37	219	91.63
20171016-0005-4-B62-4 day03	B62-4 day03	Yrev	B cells	1	3	B62	345365	68701.6		262737	82627.6	67309	1392.6	89	9.07	711	72.48	181	18.45	20	22.47	69	77.53	145	20.39	566	79.61	3	1.66	178	98.34
20171016-0005-5-B62-5 day03	B62-5 day03	LPrevi	B cells	1	3	B62	417316	72879.4		343044	74272	70558.4	2321	107	9.19	891	76.55	165	14.18	40	37.38	67	62.62	152	17.06	739	82.94	5	3.03	160	96.97
20171016-0005-6-B62-6 day03	B62-6 day03	WTHB9	B cells	1	3	B62	295695	59417.6		247883	47812.6	56168.2	3249.4	82	9.68	655	77.33	110	12.99	33	40.24	49	59.76	121	18.47	534	81.53	7	6.36	103	93.64
20171016-0005-7-N62-1 day03	N62-1 day03	WTw	Naive (IgD+CD27-)	0.96	3	B62	98874.6	20889		90054.8	8819.8	19960.6	928.4	27	9.47	237	83.16	21	7.37	7	25.93	20	74.07	43	18.14	194	81.86	2	9.52	19	90.48
20171016-0005-8-N62-2 day03	N62-2 day03	LPKOw	Naive (IgD+CD27-)	0.96	3	B62	103052	13461.8		99338.8	3713.6	12997.6	464.2	18	6.69	242	89.96	9	3.35	5	27.78	13	72.22	28	11.57	214	88.43	1	11.11	8	88.89
20171016-0006-1-N62-3 day03	N62-3 day03	YKO	Naive (IgD+CD27-)	0.96	3	B62	107230	14390.2		91447.4	15782.8	13461.8	928.4	6	2.24	226	84.33	36	13.43	3	50	3	50	29	12.83	197	87.17	2	5.56	34	94.44
20171016-0006-2-N62-4 day03	N62-4 day03	Yrev	Naive (IgD+CD27-)	0.96	3	B62	108159	19032.2		90983.2	17175.4	16711.2	2321	22	7.41	232	78.11	42	14.14	14	63.64	8	36.36	36	15.52	196	84.48	5	11.9	37	88.1
20171016-0006-3-N62-5 day03	N62-5 day03	LPrevi	Naive (IgD+CD27-)	0.96	3	B62	119299	14390.2		111408	7891.4	12533.4	1856.8	16	5.26	267	87.83	21	6.91	7	43.75	9	56.25	27	10.11	240	89.89	4	19.05	17	80.95
20171016-0006-4-N62-6 day03	N62-6 day03	WTHB9	Naive (IgD+CD27-)	0.96	3	B62	136939	20424.8		118835	18103.8	19032.2	1392.6	16	4.48	297	83.19	42	11.76	8	50	8	50	41	13.8	256	86.2	3	7.14	39	92.86
20171016-0006-5-SM62-1 day03	SM62-1 day03	WTw	Switched memory (IgD-CD27+)	1.54	3	B62	31101.4	7427.2		11140.8	19960.6	6034.6	1392.6	11	11.7	37	39.36	46	48.94	4	36.36	7	63.64	13	35.14	24	64.86	3	6.52	43	93.48
20171016-0006-6-SM62-2 day03	SM62-2 day03	LPKOw	Switched memory (IgD-CD27+)	1.54	3	B62	39921.2	8819.8		18103.8	21817.4	6963	1856.8	10	8.7	54	46.96	51	44.35	2	20	8	80	15	27.78	39	72.22	4	7.84	47	92.16
20171016-0006-7-SM62-3 day03	SM62-3 day03	YKO	Switched memory (IgD-CD27+)	1.54	3	B62	37600.2	6498.8		21353.2	16247	6034.6	464.2	11	10.38	59	55.66	36	33.96	3	27.27	8	72.73	13	22.03	46	77.97	1	2.78	35	97.22
20171016-0006-8-SM62-4 day03	SM62-4 day03	Yrev	Switched memory (IgD-CD27+)	1.54	3	B62	33886.6	8355.6		22745.8	11140.8	6963	1392.6	18	16.36	64	58.18	27	24.55	3	16.67	15	83.33	15	23.44	49	76.56	3	11.11	24	88.89
20171016-0007-1-SM62-5 day03	SM62-5 day03	LPrevi	Switched memory (IgD-CD27+)	1.54	3	B62	27852	7427.2		12069.2	15782.8	6498.8	928.4	7	8.43	40	48.19	36	43.37	2	28.57	5	71.43	14	35	26	65	2	5.56	34	94.44
20171016-0007-2-SM62-6 day03	SM62-6 day03	WTHB9	Switched memory (IgD-CD27+)	1.54	3	B62	25531	7427.2		15318.6	10212.4	5570.4	1856.8	16	18.39	45	51.72	26	29.89	5	31.25	11	68.75	12	26.67	33	73.33	4	15.38	22	84.62
20171016-0007-3-UM62-1 day03	UM62-1 day03	WTw	Unswitched memory (IgD+CD27+)	1.65	3	B62	19960.6	9284		12069.2	7891.4	6498.8	2785.2	12	16	40	53.33	23	30.67	5	41.67	7	58.33	14	35	26	65	6	26.09	17	73.91
20171016-0007-4-UM62-2 day03	UM62-2 day03	LPKOw	Unswitched memory (IgD+CD27+)	1.65	3	B62	23674.2	12069.2		13461.8	10212.4	8819.8	3249.4	21	21.43	48	48.98	29	29.59	7	33.33	14	66.67	19	39.58	29	60.42	7	24.14	22	75.86
20171016-0007-5-UM62-3 day03	UM62-3 day03	YKO	Unswitched memory (IgD+CD27+)	1.65	3	B62	23674.2	10212.4		13461.8	10212.4	9284	928.4	19	20.65	49	53.26	24	26.09	8	42.11	11	57.89	20	40.82	29	59.18	2	8.33	22	91.67
20171016-0007-6-UM62-4 day03	UM62-4 day03	Yrev	Unswitched memory (IgD+CD27+)	1.65	3	B62	30173	8819.8		19032.2	11140.8	8819.8	0	13	13.4	60	61.86	24	24.74	5	38.46	8	61.54	19	31.67	41	68.33	0	0	24	100
20171016-0007-7-UM62-5 day03	UM62-5 day03	LPrevi	Unswitched memory (IgD+CD27+)	1.65	3	B62	17175.4	13461.8		13461.8	3713.6	11605	1856.8	20	23.26	54	62.79	12	13.95	10	50	10	50	25	46.3	29	53.7	4	33.33	8	66.67
20171016-0007-8-UM62-6 day03	UM62-6 day03	WTHB9	Unswitched memory (IgD+CD27+)	1.65	3	B62	16247	5570.4		12069.2	4177.8	4642	928.4	11	18.97	36	62.07	11	18.97	4	36.36	7	63.64	10	27.78	26	72.22	2	18.18	9	81.82
20171016-0008-1-B63-1 day03	B63-1 day03	WTw	B cells	1	3	B63	223744	47812.6		128583	95161	45955.8	1856.8	46	7.29	376	59.59	209	33.12	13	28.26	33	71.74	99	26.33	277	73.67	4	1.91	205	98.09
20171016-0008-2-B63-2 day03	B63-2 day03	LPKOw	B cells	1	3	B63	186608	41313.8		111872	74736.2	38064.4	3249.4	54	9.91	323	59.27	168	30.83	15	27.78	39	72.22	82	25.39	241	74.61	7	4.17	161	95.83
20171016-0008-3-B63-3 day03	B63-3 day03	YKO	B cells	1	3	B63	208890	42706.4		116050	92840	42242.2	464.2	72	11.73	341	55.54	201	32.74	24	33.33	48	66.67	91	26.69	250	73.31	1	0.5	200	99.5
20171016-0008-4-B63-4 day03	B63-4 day03	Yrev	B cells	1	3	B63	200534	43170.6		125334	75200.4	41313.8	1856.8	80	13.22	359	59.34	166	27.44	21	26.25	59	73.75	89	24.79	270	75.21	4	2.41	162	97.59
20171016-0008-5-B63-5 day03	B63-5 day03	LPrevi	B cells	1	3	B63	202391	47812.6		134618	67773.2	45027.4	2785.2	74	12.07	387	63.13	152	24.8	21	28.38	53	71.62	97	25.06	290	74.94	6	3.95	146	96.05
20171016-0008-6-B63-6 day03	B63-6 day03	WTHB9	B cells	1	3	B63	196357	37600.2		116978	79378.2	37600.2	0	96	16	333	55.5	171	28.5	25	26.04	71	73.96	81	24.32	252	75.68	0	0	171	100
20171016-0008-7-N63-1 day03	N63-1 day03	WTw	Naive (IgD+CD27-)	1.15	3	B63	85412.8	24138.4		66380.6	19032.2	23210	928.4	43	15.41	193	69.18	43	15.41	9	20.93	34	79.07	50	25.91	143	74.09	2	4.65	41	95.35
20171016-0008-8-N63-2 day03	N63-2 day03	LPKOw	Naive (IgD+CD27-)	1.15	3	B63	60810.2	27387.8		47348.4	13461.8	26923.6	464.2	43	18.45	160	68.67	30	12.88	20	46.51	23	53.49	58	36.25	102	63.75	1	3.33	29	96.67
20171016-0009-1-N63-3 day03	N63-3 day03	YKO	Naive (IgD+CD27-)	1.15	3	B63	75664.6	16711.2		54311.4	21353.2	13926	2785.2	19	8.72	147	67.43	52	23.85	9	47.37	10	52.63	30	20.41	117	79.59	6	11.54	46	88.46
20171016-0009-2-N63-4 day03	N63-4 day03	Yrev	Naive (IgD+CD27-)	1.15	3	B63	86341.2	18568		54775.6	31565.6	15782.8	2785.2	32	12.4	152	58.91	74	28.68	11	34.38	21	65.63	34	22.37	118	77.63	6	8.11	68	91.89
20171016-0009-3-N63-5 day03	N63-5 day03	LPrevi	Naive (IgD+CD27-)	1.15	3	B63	55704	17175.4		43170.6	12533.4	16247	928.4	23	12.71	128	70.72	29	16.02	9	39.13	14	60.87	35	27.34	93	72.66	2	6.9	27	93.1
20171016-0009-4-N63-6 day03	N63-6 day03	WTHB9	Naive (IgD+CD27-)	1.15	3	B63	58953.4	14390.2		47812.6	11140.8	13461.8	928.4	33	17.28	132	69.11	26	13.61	18	54.55	15	45.45	29	21.97	103	78.03	2	7.69	24	92.31
20171016-0009-5-SM63-1 day03	SM63-1 day03	WTw	Switched memory (IgD-CD27+)	2.14	3	B63	25066.8	6498.8		12069.2	12997.6	5106.2	1392.6	13	16.05	37	45.68	31	38.27	2	15.38	11	84.62	11	29.73	26	70.27	3	9.68	28	90.32
20171016-0009-6-SM63-2 day03	SM63-2 day03	LPKOw	Switched memory (IgD-CD27+)	2.14	3	B63	22745.8	10212.4		8355.6	14390.2	3713.6	6498.8	28	28.28	26	26.26	45	45.45	3	10.71	25	89.29	8	30.77	18	69.23	14	31.11	31	68.89
20171016-0009-7-SM63-3 day03	SM63-3 day03	YKO	Switched memory (IgD-CD27+)	2.14	3	B63	12069.2	2785.2		6963	5106.2	2321	464.2	10	23.26	20	46.51	12	27.91	1	10	9	90	5	25	15	75	1	8.33	11	91.67
20171016-0009-8-SM63-4 day03	SM63-4 day03	Yrev	Switched memory (IgD-CD27+)	2.14	3	B63	17639.6	6963		11140.8	6498.8	6963	0	8	13.11	39	63.93	14	22.95	1	12.5	7	87.5	15	38.46	24	61.54	0	0	14	100
20171016-0010-1-SM63-5 day03	SM63-5 day03	LPrevi	Switched memory (IgD-CD27+)	2.14	3	B63	23210	4177.8		6034.6	17175.4	3249.4	928.4	6	9.23	20	30.77	39	60	0	0	6	100	7	35	13	65	2	5.13	37	94.87
20171016-0010-2-SM63-6 day03	SM63-6 day03	WTHB9	Switched memory (IgD-CD27+)	2.14	3	B63	15318.6	3713.6		3713.6	11605	2321	1392.6	13	24.07	13	24.07	28	51.85	0	0	13	100	5	38.46	8	61.54	3	10.71	25	89.29
20171016-0010-3-UM63-1 day03	UM63-1 day03	WTw	Unswitched memory (IgD+CD27+)	1.38	3	B63	30173	6034.6		15318.6	14854.4	4642	1392.6	48	38.1	43	34.13	35	27.78	6	12.5	42	87.5	10	23.26	33	76.74	3	8.57	32	91.43
20171016-0010-4-UM63-2 day03	UM63-2 day03	LPKOw	Unswitched memory (IgD+CD27+)	1.38	3	B63	26923.6	8355.6		15318.6	11605	7891.4	464.2	22	22.45	50	51.02	26	26.53	4	18.18	18	81.82	17	34	33	66	1	3.85	25	96.15
20171016-0010-5-UM63-3 day03	UM63-3 day03	YKO	Unswitched memory (IgD+CD27+)	1.38	3	B63	36671.8	8355.6		18568	18103.8	4177.8	4177.8	12	11.01	49	44.95	48	44.04	4	33.33	8	66.67	9	18.37	40	81.63	9	18.75	39	81.25
20171016-0010-6-UM63-4 day03	UM63-4 day03	Yrev	Unswitched memory (IgD+CD27+)	1.38	3	B63	24602.6	10212.4		11605	12997.6	7891.4	2321	30	28.57	42	40	33	31.43	7	23.33	22	73.33	17	40.48	25	59.52	5	15.15	28	84.85
20171016-0010-7-UM63-5 day03	UM63-5 day03	LPrevi	Unswitched memory (IgD+CD27+)	1.38	3	B63	19496.4	7891.4		12533.4	6963	6498.8	1392.6	30	33.71	41	46.07	18	20.22	1	3.33	29	96.67	14	34.15	27	65.85	3	16.67	15	83.33
20171016-0010-8-UM63-6 day03	UM63-6 day03	WTHB9	Unswitched memory (IgD+CD27+)	1.38	3	B63	17175.4	13461.8		11605	5570.4	12997.6	464.2	26	28.26	53	57.61	13	14.13	3	11.54	23	88.46	28	52.83	25	47.17	1	7.69	12	92.31

## Sheet: Day 6
Cells per ml fudge factor:	464.2
														SubG1 total		Small cell total		Lge cell total		SubG1 dead		SubG1 live		Small cell dead		Small cell live		Large Cell dead		Lge cell live
Filename		virus	Cell type	MOI	Day	Donor	Live cells/ml	Dead cells/ml		Live small	Live large	dead small	dead large	Count	% of plot	Count	% of plot	Count	% of plot	Count	% of plot	Count	% of plot	Count	% of plot	Count	% of plot	Count	% of plot	Count	% of plot
20171019-0002-1-B62-1 day 6	B62-1 day03	WTw	B cells	1	6	B62	562146	49205.2		200534	361612	38528.6	10676.6	165	11.13	515	34.75	802	54.12	20	12.12	145	87.88	83	16.12	432	83.88	23	2.87	779	97.13
20171019-0002-2-B62-2 day 6	B62-2 day03	LPKOw	B cells	1	6	B62	258095	67309		172682	85412.8	54311.4	12997.6	82	10.47	489	62.45	212	27.08	33	40.24	49	59.76	117	23.93	372	76.07	28	13.21	184	86.79
20171019-0002-3-B62-3 day 6	B62-3 day03	YKO	B cells	1	6	B62	315656	71022.6		197749	117907	62667	8355.6	89	9.65	561	60.85	272	29.5	25	28.09	64	71.91	135	24.06	426	75.94	18	6.62	254	93.38
20171019-0002-4-B62-4 day 6	B62-4 day03	Yrev	B cells	1	6	B62	708369	87733.8		219102	489267	74272	13461.8	251	12.77	632	32.15	1083	55.09	42	16.73	209	83.27	160	25.32	472	74.68	29	2.68	1054	97.32
20171019-0002-5-B62-5 day 6	B62-5 day03	LPrevi	B cells	1	6	B62	380180	81235		230243	149937	72415.2	8819.8	173	14.82	652	55.87	342	29.31	28	16.18	145	83.82	156	23.93	496	76.07	19	5.56	323	94.44
20171019-0002-6-B62-6 day 6	B62-6 day03	WTHB9	B cells	1	6	B62	508299	59881.8		213068	295231	51990.4	7891.4	214	14.88	571	39.71	653	45.41	37	17.29	177	82.71	112	19.61	459	80.39	17	2.6	636	97.4
20171019-0002-7-N62-1 day 6	N62-1 day03	WTw	Naive (IgD+CD27-)	0.96	6	B62	144830	22745.8		81699.2	63131.2	21353.2	1392.6	78	17.77	222	50.57	139	31.66	20	25.64	58	74.36	46	20.72	176	79.28	3	2.16	136	97.84
20171019-0002-8-N62-2 day 6	N62-2 day03	LPKOw	Naive (IgD+CD27-)	0.96	6	B62	90519	10676.6		83091.8	7427.2	10212.4	464.2	29	11.74	201	81.38	17	6.88	13	44.83	16	55.17	22	10.95	179	89.05	1	5.88	16	94.12
20171019-0003-1-N62-3 day 6	N62-3 day03	YKO	Naive (IgD+CD27-)	0.96	6	B62	143438	27852		114657	28780.4	24602.6	3249.4	56	13.18	300	70.59	69	16.24	9	16.07	47	83.93	53	17.67	247	82.33	7	10.14	62	89.86
20171019-0003-2-N62-4 day 6	N62-4 day03	Yrev	Naive (IgD+CD27-)	0.96	6	B62	161077	22745.8		94232.6	66844.8	19960.6	2785.2	68	14.66	246	53.02	150	32.33	14	20.59	54	79.41	43	17.48	203	82.52	6	4	144	96
20171019-0003-3-N62-5 day 6	N62-5 day03	LPrevi	Naive (IgD+CD27-)	0.96	6	B62	95161	20424.8		84020.2	11140.8	17639.6	2785.2	24	8.79	219	80.22	30	10.99	13	54.17	11	45.83	38	17.35	181	82.65	6	20	24	80
20171019-0003-4-N62-6 day 6	N62-6 day03	WTHB9	Naive (IgD+CD27-)	0.96	6	B62	152258	32958.2		115122	37136	30173	2785.2	52	11.53	313	69.4	86	19.07	17	32.69	35	67.31	65	20.77	248	79.23	6	6.98	80	93.02
20171019-0003-5-SM62-1 day 6	SM62-1 day03	WTw	Switched memory (IgD-CD27+)	1.54	6	B62	66380.6	8819.8		23210	43170.6	7427.2	1392.6	40	19.8	66	32.67	96	47.52	6	15	34	85	16	24.24	50	75.76	3	3.13	93	96.88
20171019-0003-6-SM62-2 day 6	SM62-2 day03	LPKOw	Switched memory (IgD-CD27+)	1.54	6	B62	32494	12069.2		19496.4	12997.6	7891.4	4177.8	27	21.95	59	47.97	37	30.08	5	18.52	22	81.48	17	28.81	42	71.19	9	24.32	28	75.68
20171019-0003-7-SM62-3 day 6	SM62-3 day03	YKO	Switched memory (IgD-CD27+)	1.54	6	B62	25995.2	7427.2		20424.8	5570.4	6963	464.2	30	29.41	59	57.84	13	12.75	13	43.33	17	56.67	15	25.42	44	74.58	1	7.69	12	92.31
20171019-0003-8-SM62-4 day 6	SM62-4 day03	Yrev	Switched memory (IgD-CD27+)	1.54	6	B62	92375.8	17175.4		27387.8	64988	15318.6	1856.8	54	18.62	92	31.72	144	49.66	7	12.96	47	87.04	33	35.87	59	64.13	4	2.78	140	97.22
20171019-0004-1-SM62-5 day 6	SM62-5 day03	LPrevi	Switched memory (IgD-CD27+)	1.54	6	B62	30637.2	10676.6		14390.2	16247	8819.8	1856.8	23	20.54	50	44.64	39	34.82	9	39.13	14	60.87	19	38	31	62	4	10.26	35	89.74
20171019-0004-2-SM62-6 day 6	SM62-6 day03	WTHB9	Switched memory (IgD-CD27+)	1.54	6	B62	61738.6	17639.6		22281.6	39457	12997.6	4642	70	29.05	76	31.54	95	39.42	10	14.29	60	85.71	28	36.84	48	63.16	10	10.53	85	89.47
20171019-0004-3-UM62-1 day 6	UM62-1 day03	WTw	Unswitched memory (IgD+CD27+)	1.65	6	B62	76128.8	9284		24602.6	51526.2	8355.6	928.4	39	17.49	71	31.84	113	50.67	10	25.64	29	74.36	18	25.35	53	74.65	2	1.77	111	98.23
20171019-0004-4-UM62-2 day 6	UM62-2 day03	LPKOw	Unswitched memory (IgD+CD27+)	1.65	6	B62	36207.6	7427.2		22745.8	13461.8	4642	2785.2	24	20.34	59	50	35	29.66	7	29.17	17	70.83	10	16.95	49	83.05	6	17.14	29	82.86
20171019-0004-5-UM62-3 day 6	UM62-3 day03	YKO	Unswitched memory (IgD+CD27+)	1.65	6	B62	27387.8	10212.4		16247	11140.8	9284	928.4	32	28.32	55	48.67	26	23.01	6	18.75	26	81.25	20	36.36	35	63.64	2	7.69	24	92.31
20171019-0004-6-UM62-4 day 6	UM62-4 day03	Yrev	Unswitched memory (IgD+CD27+)	1.65	6	B62	92375.8	8819.8		19496.4	72879.4	6963	1856.8	69	24.04	57	19.86	161	56.1	4	5.8	65	94.2	15	26.32	42	73.68	4	2.48	157	97.52
20171019-0004-7-UM62-5 day 6	UM62-5 day03	LPrevi	Unswitched memory (IgD+CD27+)	1.65	6	B62	33886.6	12069.2		20424.8	13461.8	11140.8	928.4	57	36.54	68	43.59	31	19.87	15	26.32	42	73.68	24	35.29	44	64.71	2	6.45	29	93.55
20171019-0004-8-UM62-6 day 6	UM62-6 day03	WTHB9	Unswitched memory (IgD+CD27+)	1.65	6	B62	41778	8819.8		18103.8	23674.2	7891.4	928.4	71	39.44	56	31.11	53	29.44	10	14.08	61	85.92	17	30.36	39	69.64	2	3.77	51	96.23
20171019-0005-1-B63-1 day 6	B63-1 day03	WTw	B cells	1	6	B63	645238	55704		129048	516190	41313.8	14390.2	290	16.11	367	20.39	1143	63.5	46	15.86	244	84.14	89	24.25	278	75.75	31	2.71	1112	97.29
20171019-0005-2-B63-2 day 6	B63-2 day03	LPKOw	B cells	1	6	B63	249740	70558.4		124406	125334	53847.2	16711.2	123	15.13	384	47.23	306	37.64	28	22.76	95	77.24	116	30.21	268	69.79	36	11.76	270	88.24
20171019-0005-3-B63-3 day 6	B63-3 day03	YKO	B cells	1	6	B63	302194	48741		108623	193571	39921.2	8819.8	126	14.29	320	36.28	436	49.43	14	11.11	112	88.89	86	26.88	234	73.13	19	4.36	417	95.64
20171019-0005-4-B63-4 day 6	B63-4 day03	Yrev	B cells	1	6	B63	868518	92840		144830	723688	68701.6	24138.4	454	17.98	460	18.22	1611	63.8	71	15.64	383	84.36	148	32.17	312	67.83	52	3.23	1559	96.77
20171019-0005-5-B63-5 day 6	B63-5 day03	LPrevi	B cells	1	6	B63	372288	68237.4		135082	237206	58025	10212.4	206	17.84	416	36.02	533	46.15	23	11.17	183	88.83	125	30.05	291	69.95	22	4.13	511	95.87
20171019-0005-6-B63-6 day 6	B63-6 day03	WTHB9	B cells	1	6	B63	803066	87269.6		181502	621564	70094.2	17175.4	406	17.47	542	23.32	1376	59.21	57	14.04	349	85.96	151	27.86	391	72.14	37	2.69	1339	97.31
20171019-0005-7-N63-1 day 6	N63-1 day03	WTw	Naive (IgD+CD27-)	1.15	6	B63	235814	25995.2		50597.8	185216	19960.6	6034.6	209	27	152	19.64	412	53.23	21	10.05	188	89.95	43	28.29	109	71.71	13	3.16	399	96.84
20171019-0005-8-N63-2 day 6	N63-2 day03	LPKOw	Naive (IgD+CD27-)	1.15	6	B63	81235	24602.6		50133.6	31101.4	20889	3713.6	42	15.56	153	56.67	75	27.78	13	30.95	29	69.05	45	29.41	108	70.59	8	10.67	67	89.33
20171019-0006-1-N63-3 day 6	N63-3 day03	YKO	Naive (IgD+CD27-)	1.15	6	B63	109551	19496.4		53383	56168.2	15318.6	4177.8	41	12.81	148	46.25	130	40.63	16	39.02	25	60.98	33	22.3	115	77.7	9	6.92	121	93.08
20171019-0006-2-N63-4 day 6	N63-4 day03	Yrev	Naive (IgD+CD27-)	1.15	6	B63	276199	26459.4		64988	211211	19960.6	6498.8	109	14.32	183	24.05	469	61.63	25	22.94	84	77.06	43	23.5	140	76.5	14	2.99	455	97.01
20171019-0006-3-N63-5 day 6	N63-5 day03	LPrevi	Naive (IgD+CD27-)	1.15	6	B63	84020.2	17175.4		62667	21353.2	14390.2	2785.2	47	17.74	166	62.64	52	19.62	26	55.32	21	44.68	31	18.67	135	81.33	6	11.54	46	88.46
20171019-0006-4-N63-4 day 6	N63-6 day03	WTHB9	Naive (IgD+CD27-)	1.15	6	B63	152258	18568		47348.4	104909	17175.4	1392.6	99	21.2	139	29.76	229	49.04	30	30.3	69	69.7	37	26.62	102	73.38	3	1.31	226	98.69
20171019-0006-5-SM63-1 day 6	SM63-1 day03	WTw	Switched memory (IgD-CD27+)	2.14	6	B63	102588	10676.6		15782.8	86805.4	8355.6	2321	49	16.72	52	17.75	192	65.53	10	20.41	39	79.59	18	34.62	34	65.38	5	2.6	187	97.4
20171019-0006-6-SM63-2 day 6	SM63-2 day03	LPKOw	Switched memory (IgD-CD27+)	2.14	6	B63	22745.8	7427.2		7427.2	15318.6	5570.4	1856.8	14	17.72	28	35.44	37	46.84	6	42.86	8	57.14	12	42.86	16	57.14	4	10.81	33	89.19
20171019-0006-7-SM63-3 day 6	SM63-3 day03	YKO	Switched memory (IgD-CD27+)	2.14	6	B63	26923.6	12069.2		12533.4	14390.2	9748.2	2321	20	19.23	48	46.15	36	34.62	7	35	13	65	21	43.75	27	56.25	5	13.89	31	86.11
20171019-0006-8-SM63-4 day 6	SM63-4 day03	Yrev	Switched memory (IgD-CD27+)	2.14	6	B63	120228	10212.4		9284	110944	7891.4	2321	62	18.08	37	10.79	244	71.14	7	11.29	55	88.71	17	45.95	20	54.05	5	2.05	239	97.95
20171019-0007-1-SM63-5 day 6	SM63-5 day03	LPrevi	Switched memory (IgD-CD27+)	2.14	6	B63	31565.6	13461.8		13461.8	18103.8	6963	6498.8	15	13.27	44	38.94	53	46.9	5	33.33	10	66.67	15	34.09	29	65.91	14	26.42	39	73.58
20171019-0007-2-SM63-6 day 6	SM63-6 day03	WTHB9	Switched memory (IgD-CD27+)	2.14	6	B63	57096.6	8355.6		7427.2	49669.4	6034.6	2321	19	11.88	29	18.13	112	70	3	15.79	16	84.21	13	44.83	16	55.17	5	4.46	107	95.54
20171019-0007-3-UM63-1 day 6	UM63-1 day03	WTw	Unswitched memory (IgD+CD27+)	1.38	6	B63	272950	10676.6		24602.6	248347	8355.6	2321	76	11.06	71	10.33	540	78.6	5	6.58	71	93.42	18	25.35	53	74.65	5	0.93	535	99.07
20171019-0007-4-UM63-2 day 6	UM63-2 day03	LPKOw	Unswitched memory (IgD+CD27+)	1.38	6	B63	43634.8	16711.2		19960.6	23674.2	13461.8	3249.4	22	14.47	72	47.37	58	38.16	6	27.27	15	68.18	29	40.28	43	59.72	7	12.07	51	87.93
20171019-0007-5-UM63-3 day 6	UM63-3 day03	YKO	Unswitched memory (IgD+CD27+)	1.38	6	B63	38064.4	6963		19960.6	18103.8	5570.4	1392.6	19	16.38	55	47.41	42	36.21	10	52.63	9	47.37	12	21.82	43	78.18	3	7.14	39	92.86
20171019-0007-6-UM63-4 day 6	UM63-4 day03	Yrev	Unswitched memory (IgD+CD27+)	1.38	6	B63	240456	14390.2		19032.2	221423	11605	2785.2	107	16.31	66	10.06	483	73.63	7	6.54	100	93.46	25	37.88	41	62.12	6	1.24	477	98.76
20171019-0007-7-UM63-5 day 6	UM63-5 day03	LPrevi	Unswitched memory (IgD+CD27+)	1.38	6	B63	56632.4	10676.6		19032.2	37600.2	7891.4	2785.2	42	22.46	58	31.02	87	46.52	9	21.43	33	78.57	17	29.31	41	70.69	6	6.9	81	93.1
20171019-0007-8-UM63-6 day 6	UM63-6 day03	WTHB9	Unswitched memory (IgD+CD27+)	1.38	6	B63	130904	10212.4		19496.4	111408	6963	3249.4	59	16.25	57	15.7	247	68.04	9	15.25	50	84.75	15	26.32	42	73.68	7	2.83	240	97.17

## Sheet: Day 10
Cells per ml fudge factor:	464.2
														SubG1 total		Small cell total		Lge cell total		SubG1 dead		SubG1 live		Small cell dead		Small cell live		Large Cell dead		Lge cell live
Filename		virus	Cell type	MOI	Day	Donor	Live cells/ml	Dead cells/ml		Live small	Live large	dead small	dead large	Count	% of plot	Count	% of plot	Count	% of plot	Count	% of plot	Count	% of plot	Count	% of plot	Count	% of plot	Count	% of plot	Count	% of plot
20171023-0002-1-B62-1 day 10	B62-1 day03	WTw	B cells	1	10	B62	1.23524e+06	247419		615529	619707	146687	100731	402	11.18	1642	45.66	1552	43.16	105	26.12	297	73.88	316	19.24	1326	80.76	217	13.98	1335	86.02
20171023-0002-2-B62-2 day 10	B62-2 day03	LPKOw	B cells	1	10	B62	360219	95625.2		218174	142045	72879.4	22745.8	120	10.89	627	56.9	355	32.21	40	33.33	80	66.67	157	25.04	470	74.96	49	13.8	306	86.2
20171023-0002-3-B62-3 day 10	B62-3 day03	YKO	B cells	1	10	B62	423350	87733.8		204712	218638	67773.2	19960.6	172	13.51	587	46.11	514	40.38	53	30.81	118	68.6	146	24.87	441	75.13	43	8.37	471	91.63
20171023-0002-4-B62-4 day 10	B62-4 day03	Yrev	B cells	1	10	B62	1.46641e+06	278056		721831	744577	196821	81235	527	12.3	1979	46.18	1779	41.52	115	21.82	412	78.18	424	21.42	1555	78.58	175	9.84	1604	90.16
20171023-0002-5-B62-5 day 10	B62-5 day03	LPrevi	B cells	1	10	B62	424279	96553.6		244633	179645	85412.8	11140.8	251	18.28	711	51.78	411	29.93	56	22.31	195	77.69	184	25.88	527	74.12	24	5.84	387	94.16
20171023-0002-6-B62-6 day 10	B62-6 day03	WTHB9	B cells	1	10	B62	1.25705e+06	198678		332831	924222	149937	48741	514	14.08	1040	28.49	2096	57.42	77	14.98	436	84.82	323	31.06	717	68.94	105	5.01	1991	94.99
20171023-0002-7-N62-1 day 10	N62-1 day03	WTw	Naive (IgD+CD27-)	0.96	10	B62	408496	37136		98410.4	310086	26923.6	10212.4	314	24.65	270	21.19	690	54.16	18	5.73	296	94.27	58	21.48	212	78.52	22	3.19	668	96.81
20171023-0002-8-N62-2 day 10	N62-2 day03	LPKOw	Naive (IgD+CD27-)	0.96	10	B62	103981	26459.4		89590.6	14390.2	22281.6	4177.8	85	23.22	241	65.85	40	10.93	22	25.88	63	74.12	48	19.92	193	80.08	9	22.5	31	77.5
20171023-0003-1-N62-3 day 10	N62-3 day03	YKO	Naive (IgD+CD27-)	0.96	10	B62	129976	66844.8		66844.8	63131.2	46884.2	19960.6	75	15	245	49	179	35.8	17	22.67	58	77.33	101	41.22	144	58.78	43	24.02	136	75.98
20171023-0003-2-N62-4 day 10	N62-4 day03	Yrev	Naive (IgD+CD27-)	0.96	10	B62	464200	58953.4		116514	347686	40849.6	18103.8	144	11.33	339	26.67	788	62	14	9.72	130	90.28	88	25.96	251	74.04	39	4.95	749	95.05
20171023-0003-3-N62-5 day 10	N62-5 day03	LPrevi	Naive (IgD+CD27-)	0.96	10	B62	122085	35743.4		85877	36207.6	31565.6	4177.8	77	18.47	253	60.67	87	20.86	21	27.27	56	72.73	68	26.88	185	73.12	9	10.34	78	89.66
20171023-0003-4-N62-6 day 10	N62-6 day03	WTHB9	Naive (IgD+CD27-)	0.96	10	B62	282698	38528.6		106766	175932	25995.2	12533.4	115	14.25	286	35.44	406	50.31	17	14.78	98	85.22	56	19.58	230	80.42	27	6.65	379	93.35
20171023-0003-5-SM62-1 day 10	SM62-1 day03	WTw	Switched memory (IgD-CD27+)	1.54	10	B62	330046	39921.2		40385.4	289661	15318.6	24602.6	234	22.7	120	11.64	677	65.66	18	7.69	216	92.31	33	27.5	87	72.5	53	7.83	624	92.17
20171023-0003-6-SM62-2 day 10	SM62-2 day03	LPKOw	Switched memory (IgD-CD27+)	1.54	10	B62	64988	24602.6		27852	37136	17639.6	6963	62	24.31	98	38.43	95	37.25	5	8.06	57	91.94	38	38.78	60	61.22	15	15.79	80	84.21
20171023-0003-7-SM62-3 day 10	SM62-3 day03	YKO	Switched memory (IgD-CD27+)	1.54	10	B62	50133.6	17639.6		24602.6	25531	12997.6	4642	59	28.78	81	39.51	65	31.71	9	15.25	50	84.75	28	34.57	53	65.43	10	15.38	55	84.62
20171023-0003-8-SM62-4 day 10	SM62-4 day03	Yrev	Switched memory (IgD-CD27+)	1.54	10	B62	345365	50133.6		40385.4	304979	35279.2	14854.4	269	24	163	14.54	689	61.46	24	8.92	245	91.08	76	46.63	87	53.37	32	4.64	657	95.36
20171023-0004-1-SM62-5 day 10	SM62-5 day03	LPrevi	Switched memory (IgD-CD27+)	1.54	10	B62	49205.2	17639.6		26459.4	22745.8	15782.8	1856.8	39	21.31	91	49.73	53	28.96	12	30.77	27	69.23	34	37.36	57	62.64	4	7.55	49	92.45
20171023-0004-2-SM62-6 day 10	SM62-6 day03	WTHB9	Switched memory (IgD-CD27+)	1.54	10	B62	182431	19496.4		25995.2	156435	11140.8	8355.6	67	13.35	80	15.94	355	70.72	5	7.46	62	92.54	24	30	56	70	18	5.07	337	94.93
20171023-0004-3-UM62-1 day 10	UM62-1 day03	WTw	Unswitched memory (IgD+CD27+)	1.65	10	B62	291518	21817.4		32029.8	259488	15782.8	6034.6	149	18.06	103	12.48	572	69.33	14	9.4	135	90.6	34	33.01	69	66.99	13	2.27	559	97.73
20171023-0004-4-UM62-2 day 10	UM62-2 day03	LPKOw	Unswitched memory (IgD+CD27+)	1.65	10	B62	51990.4	12069.2		27387.8	24602.6	6498.8	5570.4	38	21.47	73	41.24	65	36.72	15	39.47	23	60.53	14	19.18	59	80.82	12	18.46	53	81.54
20171023-0004-5-UM62-3 day 10	UM62-3 day03	YKO	Unswitched memory (IgD+CD27+)	1.65	10	B62	47348.4	10676.6		19960.6	27387.8	5570.4	5106.2	35	21.88	55	34.38	70	43.75	7	20	28	80	12	21.82	43	78.18	11	15.71	59	84.29
20171023-0004-6-UM62-4 day 10	UM62-4 day03	Yrev	Unswitched memory (IgD+CD27+)	1.65	10	B62	338402	42242.2		34350.8	304051	26923.6	15318.6	183	18.25	132	13.16	688	68.59	15	8.2	168	91.8	58	43.94	74	56.06	33	4.8	655	95.2
20171023-0004-7-UM62-5 day 10	UM62-5 day03	LPrevi	Unswitched memory (IgD+CD27+)	1.65	10	B62	32029.8	16247		18568	13461.8	13926	2321	46	30.67	70	46.67	34	22.67	16	34.78	30	65.22	30	42.86	40	57.14	5	14.71	29	85.29
20171023-0004-8-UM62-6 day 10	UM62-6 day03	WTHB9	Unswitched memory (IgD+CD27+)	1.65	10	B62	147616	19960.6		22281.6	125334	16711.2	3249.4	87	19.42	84	18.75	277	61.83	9	10.34	78	89.66	36	42.86	48	57.14	7	2.53	270	97.47
20171023-0005-1-B63-1 day 10	B63-1 day03	WTw	B cells	1	10	B63	914010	300337		371824	542186	184752	115586	612	18.96	1199	37.14	1417	43.9	183	29.9	429	70.1	398	33.19	801	66.81	249	17.57	1168	82.43
20171023-0005-2-B63-2 day 10	B63-2 day03	LPKOw	B cells	1	10	B63	549149	115586		133690	415459	86341.2	29244.6	307	17.65	474	27.26	958	55.09	107	34.85	200	65.15	186	39.24	288	60.76	63	6.58	895	93.42
20171023-0005-3-B63-3 day 10	B63-3 day03	YKO	B cells	1	10	B63	532437	82627.6		92375.8	440062	57096.6	25531	217	14.07	322	20.88	1003	65.05	57	26.27	160	73.73	123	38.2	199	61.8	55	5.48	948	94.52
20171023-0005-4-B63-4 day 10	B63-4 day03	Yrev	B cells	1	10	B63	1.38192e+06	370432		585356	796567	233028	137403	812	17.7	1763	38.43	2012	43.86	148	18.23	664	81.77	502	28.47	1261	71.53	296	14.71	1716	85.29
20171023-0005-5-B63-5 day 10	B63-5 day03	LPrevi	B cells	1	10	B63	615993	149472		185680	430313	116978	32494	574	25.82	652	29.33	997	44.85	108	18.82	466	81.18	252	38.65	400	61.35	70	7.02	927	92.98
20171023-0005-6-B63-6 day 10	B63-6 day03	WTHB9	B cells	1	10	B63	1.24498e+06	326797		580714	664270	233028	93768.4	879	20.6	1753	41.09	1633	38.28	146	16.61	733	83.39	502	28.64	1251	71.36	202	12.37	1431	87.63
20171023-0005-7-N63-1 day 10	N63-1 day03	WTw	Naive (IgD+CD27-)	1.15	10	B63	826740	66380.6		149937	676804	44099	22281.6	488	20.23	418	17.33	1506	62.44	35	7.17	450	92.21	95	22.73	323	77.27	48	3.19	1458	96.81
20171023-0005-8-N63-2 day 10	N63-2 day03	LPKOw	Naive (IgD+CD27-)	1.15	10	B63	128583	49205.2		69630	58953.4	38992.8	10212.4	145	27.46	234	44.32	149	28.22	30	20.69	114	78.62	84	35.9	150	64.1	22	14.77	127	85.23
20171023-0006-1-N63-3 day 10	N63-3 day03	YKO	Naive (IgD+CD27-)	1.15	10	B63	208890	45027.4		59881.8	149008	32494	12533.4	116	17.5	199	30.02	348	52.49	35	30.17	81	69.83	70	35.18	129	64.82	27	7.76	321	92.24
20171023-0006-2-N63-4 day 10	N63-4 day03	Yrev	Naive (IgD+CD27-)	1.15	10	B63	928864	60346		125798	803066	38064.4	22281.6	248	10.42	353	14.84	1778	74.74	56	22.58	192	77.42	82	23.23	271	76.77	48	2.7	1730	97.3
20171023-0006-3-N63-5 day 10	N63-5 day03	LPrevi	Naive (IgD+CD27-)	1.15	10	B63	133225	24138.4		71022.6	62202.8	16247	7891.4	88	20.61	188	44.03	151	35.36	28	31.82	60	68.18	35	18.62	153	81.38	17	11.26	134	88.74
20171023-0006-4-N63-6 day 10	N63-6 day03	WTHB9	Naive (IgD+CD27-)	1.15	10	B63	629455	39457		79842.4	549613	30173	9284	248	14.68	237	14.03	1204	71.28	30	12.1	218	87.9	65	27.43	172	72.57	20	1.66	1184	98.34
20171023-0006-5-SM63-1 day 10	SM63-1 day03	WTw	Switched memory (IgD-CD27+)	2.14	10	B63	420565	57560.8		37600.2	382965	41313.8	16247	332	24.38	170	12.48	860	63.14	24	7.23	308	92.77	89	52.35	81	47.65	35	4.07	825	95.93
20171023-0006-6-SM63-2 day 10	SM63-2 day03	LPKOw	Switched memory (IgD-CD27+)	2.14	10	B63	113729	21817.4		22281.6	91447.4	14854.4	6963	47	13.86	80	23.6	212	62.54	8	17.02	39	82.98	32	40	48	60	15	7.08	197	92.92
20171023-0006-7-SM63-3 day 10	SM63-3 day03	YKO	Switched memory (IgD-CD27+)	2.14	10	B63	67773.2	15318.6		15782.8	51990.4	12069.2	3249.4	43	19.37	60	27.03	119	53.6	7	16.28	36	83.72	26	43.33	34	56.67	7	5.88	112	94.12
20171023-0006-8-SM63-4 day 10	SM63-4 day03	Yrev	Switched memory (IgD-CD27+)	2.14	10	B63	1.0918e+06	88662.2		129048	962751	70094.2	18568	580	18.57	429	13.73	2114	67.67	43	7.41	537	92.59	151	35.2	278	64.8	40	1.89	2074	98.11
20171023-0007-1-SM63-5 day 10	SM63-5 day03	LPrevi	Switched memory (IgD-CD27+)	2.14	10	B63	41778	15318.6		12533.4	29244.6	12533.4	2785.2	35	22.15	54	34.18	69	43.67	7	20	28	80	27	50	27	50	6	8.7	63	91.3
20171023-0007-2-SM63-6 day 10	SM63-6 day03	WTHB9	Switched memory (IgD-CD27+)	2.14	10	B63	258559	51526.2		25531	233028	36207.6	15318.6	129	16.19	133	16.69	535	67.13	23	17.83	106	82.17	78	58.65	55	41.35	33	6.17	502	93.83
20171023-0007-3-UM63-1 day 10	UM63-1 day03	WTw	Unswitched memory (IgD+CD27+)	1.38	10	B63	613672	96089.4		72879.4	540793	67309	28780.4	281	15.52	302	16.69	1227	67.79	45	16.01	235	83.63	145	48.01	157	51.99	62	5.05	1165	94.95
20171023-0007-4-UM63-2 day 10	UM63-2 day03	LPKOw	Unswitched memory (IgD+CD27+)	1.38	10	B63	169433	25531		33886.6	135546	17175.4	8355.6	83	16.5	110	21.87	310	61.63	13	15.66	70	84.34	37	33.64	73	66.36	18	5.81	292	94.19
20171023-0007-5-UM63-3 day 10	UM63-3 day03	YKO	Unswitched memory (IgD+CD27+)	1.38	10	B63	112801	25995.2		24602.6	88198	15782.8	10212.4	94	23.86	87	22.08	212	53.81	11	11.7	83	88.3	34	39.08	53	60.92	22	10.38	190	89.62
20171023-0007-6-UM63-4 day 10	UM63-4 day03	Yrev	Unswitched memory (IgD+CD27+)	1.38	10	B63	740399	103981		48276.8	692122	72879.4	31101.4	421	18.79	261	11.65	1558	69.55	33	7.84	388	92.16	157	60.15	104	39.85	67	4.3	1491	95.7
20171023-0007-7-UM63-5 day 10	UM63-5 day03	LPrevi	Unswitched memory (IgD+CD27+)	1.38	10	B63	84020.2	26459.4		32494	51526.2	19960.6	6498.8	122	33.89	113	31.39	125	34.72	22	18.03	100	81.97	43	38.05	70	61.95	14	11.2	111	88.8
20171023-0007-8-UM63-6 day 10	UM63-6 day03	WTHB9	Unswitched memory (IgD+CD27+)	1.38	10	B63	585820	74736.2		55704	530116	52454.6	22281.6	474	24.99	233	12.28	1190	62.73	29	6.12	445	93.88	113	48.5	120	51.5	48	4.03	1142	95.97

## Sheet: Day 13
Cells per ml fudge factor:	464.2
														SubG1 total		Small cell total		Lge cell total		SubG1 dead		SubG1 live		Small cell dead		Small cell live		Large Cell dead		Lge cell live
Filename		virus	Cell type	MOI	Day	Donor	Live cells/ml	Dead cells/ml		Live small	Live large	dead small	dead large	Count	% of plot	Count	% of plot	Count	% of plot	Count	% of plot	Count	% of plot	Count	% of plot	Count	% of plot	Count	% of plot	Count	% of plot
20171026-0002-1-B62-1 day 13	B62-1 day03	WTw	B cells	1	13	B62	1.04259e+06	391785		344901	697693	275735	116050	754	19.61	1337	34.78	1753	45.6	332	44.03	422	55.97	594	44.43	743	55.57	250	14.26	1503	85.74
20171026-0002-2-B62-2 day 13	B62-2 day03	LPKOw	B cells	1	13	B62	368575	92840		124406	244169	78449.8	14390.2	408	29.1	437	31.17	557	39.73	231	56.62	176	43.14	169	38.67	268	61.33	31	5.57	526	94.43
20171026-0002-3-B62-3 day 13	B62-3 day03	YKO	B cells	1	13	B62	585820	132761		184287	401533	113729	19032.2	315	16.91	642	34.46	906	48.63	165	52.38	150	47.62	245	38.16	397	61.84	41	4.53	865	95.47
20171026-0002-4-B62-4 day 13	B62-4 day03	Yrev	B cells	1	13	B62	1.23756e+06	506906		520832	716725	396891	110015	1009	21.17	1977	41.47	1781	37.36	409	40.54	600	59.46	855	43.25	1122	56.75	237	13.31	1544	86.69
20171026-0002-5-B62-5 day 13	B62-5 day03	LPrevi	B cells	1	13	B62	439133	130904		233493	205641	123477	7427.2	407	24.89	769	47.03	459	28.07	218	53.56	188	46.19	266	34.59	503	65.41	16	3.49	443	96.51
20171026-0002-6-B62-6 day 13	B62-6 day03	WTHB9	B cells	1	13	B62	1.53789e+06	281305		488338	1.04956e+06	241848	39457	1093	21.81	1573	31.38	2346	46.81	398	36.41	695	63.59	521	33.12	1052	66.88	85	3.62	2261	96.38
20171026-0002-7-N62-1 day 13	N62-1 day03	WTw	Naive (IgD+CD27-)	0.96	13	B62	841130	71486.8		94696.8	746434	58953.4	12533.4	375	16.02	331	14.14	1635	69.84	118	31.47	257	68.53	127	38.37	204	61.63	27	1.65	1608	98.35
20171026-0002-8-N62-2 day 13	N62-2 day03	LPKOw	Naive (IgD+CD27-)	0.96	13	B62	80306.6	43170.6		71486.8	8819.8	41778	1392.6	68	20.36	244	73.05	22	6.59	39	57.35	29	42.65	90	36.89	154	63.11	3	13.64	19	86.36
20171026-0003-1-N62-3 day 13	N62-3 day03	YKO	Naive (IgD+CD27-)	0.96	13	B62	141581	51990.4		96553.6	45027.4	40849.6	11140.8	58	12.21	296	62.32	121	25.47	31	53.45	27	46.55	88	29.73	208	70.27	24	19.83	97	80.17
20171026-0003-2-N62-4 day 13	N62-4 day03	Yrev	Naive (IgD+CD27-)	0.96	13	B62	776607	68237.4		116050	660557	46420	21817.4	265	12.71	350	16.79	1470	70.5	77	29.06	188	70.94	100	28.57	250	71.43	47	3.2	1423	96.8
20171026-0003-3-N62-5 day 13	N62-5 day03	LPrevi	Naive (IgD+CD27-)	0.96	13	B62	109087	45955.8		98410.4	10676.6	41313.8	4642	52	13.47	301	77.98	33	8.55	29	55.77	23	44.23	89	29.57	212	70.43	10	30.3	23	69.7
20171026-0003-4-N62-6 day 13	N62-6 day03	WTHB9	Naive (IgD+CD27-)	0.96	13	B62	449346	61738.6		134154	315192	46420	15318.6	162	12.83	389	30.8	712	56.37	42	25.93	120	74.07	100	25.71	289	74.29	33	4.63	679	95.37
20171026-0003-5-SM62-1 day 13	SM62-1 day03	WTw	Switched memory (IgD-CD27+)	1.54	13	B62	907047	75664.6		68237.4	838809	49205.2	26459.4	547	20.53	253	9.49	1864	69.94	68	12.43	479	87.57	106	41.9	147	58.1	57	3.06	1807	96.94
20171026-0003-6-SM62-2 day 13	SM62-2 day03	LPKOw	Switched memory (IgD-CD27+)	1.54	13	B62	72415.2	26923.6		24138.4	48276.8	23210	3713.6	63	22.74	102	36.82	112	40.43	15	23.81	48	76.19	50	49.02	52	50.98	8	7.14	104	92.86
20171026-0003-7-SM62-3 day 13	SM62-3 day03	YKO	Switched memory (IgD-CD27+)	1.54	13	B62	70094.2	29708.8		27852	42242.2	22745.8	6963	96	30.87	109	35.05	106	34.08	20	20.83	76	79.17	49	44.95	60	55.05	15	14.15	91	85.85
20171026-0003-8-SM62-4 day 13	SM62-4 day03	Yrev	Switched memory (IgD-CD27+)	1.54	13	B62	833703	122085		67309	766394	85412.8	36671.8	586	22.15	329	12.43	1730	65.38	75	12.8	511	87.2	184	55.93	145	44.07	79	4.57	1651	95.43
20171026-0004-1-SM62-5 day 13	SM62-5 day03	LPrevi	Switched memory (IgD-CD27+)	1.54	13	B62	41778	12533.4		30637.2	11140.8	11605	928.4	19	13.97	91	66.91	26	19.12	7	36.84	12	63.16	25	27.47	66	72.53	2	7.69	24	92.31
20171026-0004-2-SM62-6 day 13	SM62-6 day03	WTHB9	Switched memory (IgD-CD27+)	1.54	13	B62	469770	57096.6		54311.4	415459	41313.8	15782.8	212	15.74	206	15.29	929	68.97	38	17.92	174	82.08	89	43.2	117	56.8	34	3.66	895	96.34
20171026-0004-3-UM62-1 day 13	UM62-1 day03	WTw	Unswitched memory (IgD+CD27+)	1.65	13	B62	905190	56168.2		60346	844844	32958.2	23210	313	13.12	201	8.43	1870	78.41	27	8.63	285	91.05	71	35.32	130	64.68	50	2.67	1820	97.33
20171026-0004-4-UM62-2 day 13	UM62-2 day03	LPKOw	Unswitched memory (IgD+CD27+)	1.65	13	B62	51526.2	19496.4		30173	21353.2	11605	7891.4	68	30.77	90	40.72	63	28.51	16	23.53	52	76.47	25	27.78	65	72.22	17	26.98	46	73.02
20171026-0004-5-UM62-3 day 13	UM62-3 day03	YKO	Unswitched memory (IgD+CD27+)	1.65	13	B62	82627.6	14854.4		45027.4	37600.2	11140.8	3713.6	261	55.41	121	25.69	89	18.9	18	6.9	243	93.1	24	19.83	97	80.17	8	8.99	81	91.01
20171026-0004-6-UM62-4 day 13	UM62-4 day03	Yrev	Unswitched memory (IgD+CD27+)	1.65	13	B62	787747	107230		67309	720438	69630	37600.2	453	19.03	295	12.39	1633	68.58	49	10.82	403	88.96	150	50.85	145	49.15	81	4.96	1552	95.04
20171026-0004-7-UM62-5 day 13	UM62-5 day03	LPrevi	Unswitched memory (IgD+CD27+)	1.65	13	B62	41313.8	11605		27387.8	13926	9284	2321	52	31.33	79	47.59	35	21.08	20	38.46	32	61.54	20	25.32	59	74.68	5	14.29	30	85.71
20171026-0004-8-UM62-6 day 13	UM62-6 day03	WTHB9	Unswitched memory (IgD+CD27+)	1.65	13	B62	356041	45027.4		48741	307300	27852	17175.4	305	26.09	165	14.11	699	59.79	28	9.18	277	90.82	60	36.36	105	63.64	37	5.29	662	94.71
20171026-0005-1-B63-1 day 13	B63-1 day03	WTw	B cells	1	13	B63	1.38517e+06	500408		360683	1.02449e+06	251132	249275	1753	30.15	1318	22.67	2744	47.19	115	6.56	1638	93.44	541	41.05	777	58.95	537	19.57	2207	80.43
20171026-0005-2-B63-2 day 13	B63-2 day03	LPKOw	B cells	1	13	B63	1.03702e+06	228386		220031	816992	150401	77985.6	600	18.04	798	23.99	1928	57.97	110	18.33	489	81.5	324	40.6	474	59.4	168	8.71	1760	91.29
20171026-0005-3-B63-3 day 13	B63-3 day03	YKO	B cells	1	13	B63	1.07648e+06	162934		149008	927472	114193	48741	592	18.15	567	17.38	2103	64.47	79	13.34	513	86.66	246	43.39	321	56.61	105	4.99	1998	95.01
20171026-0005-4-B63-4 day 13	B63-4 day03	Yrev	B cells	1	13	B63	1.53557e+06	647095		543578	991995	350007	297088	2534	35.02	1925	26.6	2777	38.38	208	8.21	2324	91.71	754	39.17	1171	60.83	640	23.05	2137	76.95
20171026-0005-5-B63-5 day 13	B63-5 day03	LPrevi	B cells	1	13	B63	1025882	202855		285947	739935	155043	47812.6	1483	35.91	950	23	1697	41.09	120	8.09	1362	91.84	334	35.16	616	64.84	103	6.07	1594	93.93
20171026-0005-6-B63-6 day 13	B63-6 day03	WTHB9	B cells	1	13	B63	1.70454e+06	718582		584892	1.11965e+06	370432	348150	3155	37.67	2058	24.57	3162	37.76	192	6.09	2961	93.85	798	38.78	1260	61.22	750	23.72	2412	76.28
20171026-0005-7-N63-1 day 13	N63-1 day03	WTw	Naive (IgD+CD27-)	1.15	13	B63	1.50819e+06	233028		284090	1.2241e+06	125798	107230	1565	29.44	883	16.61	2868	53.95	70	4.47	1494	95.46	271	30.69	612	69.31	231	8.05	2637	91.95
20171026-0005-8-N63-2 day 13	N63-2 day03	LPKOw	Naive (IgD+CD27-)	1.15	13	B63	150865	70094.2		84484.4	66380.6	52918.8	17175.4	181	27.55	296	45.05	180	27.4	49	27.07	131	72.38	114	38.51	182	61.49	37	20.56	143	79.44
20171026-0006-1-N63-3 day 13	N63-3 day03	YKO	Naive (IgD+CD27-)	1.15	13	B63	213068	72879.4		88198	124870	49205.2	23674.2	195	24.01	296	36.45	320	39.41	67	34.36	128	65.64	106	35.81	190	64.19	51	15.94	269	84.06
20171026-0006-2-N63-4 day 13	N63-4 day03	Yrev	Naive (IgD+CD27-)	1.15	13	B63	1.46502e+06	239527		298481	1.16653e+06	162470	77057.2	1082	22.75	993	20.88	2679	56.33	136	12.57	944	87.25	350	35.25	643	64.75	166	6.2	2513	93.8
20171026-0006-3-N63-5 day 13	N63-5 day03	LPrevi	Naive (IgD+CD27-)	1.15	13	B63	154114	48276.8		92840	61274.4	38992.8	9284	119	21.44	284	51.17	152	27.39	43	36.13	76	63.87	84	29.58	200	70.42	20	13.16	132	86.84
20171026-0006-4-N63-6 day 13	N63-6 day03	WTHB9	Naive (IgD+CD27-)	1.15	13	B63	1.17257e+06	125798		140653	1.03192e+06	84948.6	40849.6	597	17.59	486	14.32	2311	68.09	70	11.73	527	88.27	183	37.65	303	62.35	88	3.81	2223	96.19
20171026-0006-5-SM63-1 day 13	SM63-1 day03	WTw	Switched memory (IgD-CD27+)	2.14	13	B63	1.19903e+06	144366		118835	1.08019e+06	76593	67773.2	1101	27.56	421	10.54	2473	61.9	84	7.63	1016	92.28	165	39.19	256	60.81	146	5.9	2327	94.1
20171026-0006-6-SM63-2 day 13	SM63-2 day03	LPKOw	Switched memory (IgD-CD27+)	2.14	13	B63	264130	57096.6		31565.6	232564	35279.2	21817.4	248	26.38	144	15.32	548	58.3	30	12.1	218	87.9	76	52.78	68	47.22	47	8.58	501	91.42
20171026-0006-7-SM63-3 day 13	SM63-3 day03	YKO	Switched memory (IgD-CD27+)	2.14	13	B63	129048	28780.4		22281.6	106766	19496.4	9284	136	28.57	90	18.91	250	52.52	13	9.56	123	90.44	42	46.67	48	53.33	20	8	230	92
20171026-0006-8-SM63-4 day 13	SM63-4 day03	Yrev	Switched memory (IgD-CD27+)	2.14	13	B63	1.25613e+06	249275		122549	1.13358e+06	156435	92840	1270	28.14	601	13.32	2642	58.54	69	5.43	1200	94.49	337	56.07	264	43.93	200	7.57	2442	92.43
20171026-0007-1-SM63-5 day 13	SM63-5 day03	LPrevi	Switched memory (IgD-CD27+)	2.14	13	B63	41778	18103.8		19960.6	21817.4	15782.8	2321	62	32.46	77	40.31	52	27.23	16	25.81	46	74.19	34	44.16	43	55.84	5	9.62	47	90.38
20171026-0007-2-SM63-6 day 13	SM63-6 day03	WTHB9	Switched memory (IgD-CD27+)	2.14	13	B63	782177	110944		52454.6	729722	80306.6	30637.2	550	22.23	286	11.56	1638	66.21	61	11.09	488	88.73	173	60.49	113	39.51	66	4.03	1572	95.97
20171026-0007-3-UM63-1 day 13	UM63-1 day03	WTw	Unswitched memory (IgD+CD27+)	1.38	13	B63	1155858	264594		235349	920509	155971	108623	1124	26.86	843	20.15	2217	52.99	94	8.36	1030	91.64	336	39.86	507	60.14	234	10.55	1983	89.45
20171026-0007-4-UM63-2 day 13	UM63-2 day03	LPKOw	Unswitched memory (IgD+CD27+)	1.38	13	B63	374145	65916.4		45491.6	328654	43170.6	22745.8	271	22.23	191	15.67	757	62.1	38	14.02	232	85.61	93	48.69	98	51.31	49	6.47	708	93.53
20171026-0007-5-UM63-3 day 13	UM63-3 day03	YKO	Unswitched memory (IgD+CD27+)	1.38	13	B63	208426	42242.2		35279.2	173147	31101.4	11140.8	183	25.31	143	19.78	397	54.91	30	16.39	153	83.61	67	46.85	76	53.15	24	6.05	373	93.95
20171026-0007-6-UM63-4 day 13	UM63-4 day03	Yrev	Unswitched memory (IgD+CD27+)	1.38	13	B63	1.31786e+06	267843		207033	1.11083e+06	185216	82627.6	1668	32.81	845	16.62	2571	50.57	82	4.92	1585	95.02	399	47.22	446	52.78	178	6.92	2393	93.08
20171026-0007-7-UM63-5 day 13	UM63-5 day03	LPrevi	Unswitched memory (IgD+CD27+)	1.38	13	B63	106766	32958.2		34350.8	72415.2	24602.6	8355.6	195	39.31	127	25.6	174	35.08	23	11.79	172	88.21	53	41.73	74	58.27	18	10.34	156	89.66
20171026-0007-8-UM63-6 day 13	UM63-6 day03	WTHB9	Unswitched memory (IgD+CD27+)	1.38	13	B63	1.16607e+06	223280		170361	995709	150401	72879.4	1431	32.35	691	15.62	2302	52.03	77	5.38	1353	94.55	324	46.89	367	53.11	157	6.82	2145	93.18
20171026-0008-3-B62-U day 13							399212	110944		359291	39921.2	110015	928.4	46	4.02	1011	88.3	88	7.69	18	39.13	28	60.87	237	23.44	774	76.56	2	2.27	86	97.73
20171026-0008-4-B63-U day 13							55239.8	24138.4		33422.4	21817.4	22745.8	1392.6	16	8.56	121	64.71	50	26.74	7	43.75	9	56.25	49	40.5	72	59.5	3	6	47	94

## Sheet: Day 17
Cells per ml fudge factor:	464.2
														SubG1 total		Small cell total		Lge cell total		SubG1 dead		SubG1 live		Small cell dead		Small cell live		Large Cell dead		Lge cell live
Filename		virus	Cell type	MOI	Day	Donor	Live cells/ml	Dead cells/ml		Live small	Live large	dead small	dead large	Count	% of plot	Count	% of plot	Count	% of plot	Count	% of plot	Count	% of plot	Count	% of plot	Count	% of plot	Count	% of plot	Count	% of plot
					17
20171030-0001-1-B62-2 Day 17		LPKOw	B cells	1	17	B62	1.08066e+06	219567		255774	824883	160149	59417.6	365	11.58	896	28.43	1905	60.44	135	36.99	230	63.01	345	38.5	551	61.5	128	6.72	1777	93.28
20171030-0001-2-B62-3 Day 17		YKO	B cells	1	17	B62	1.32576e+06	214460		453988	871768	164327	50133.6	502	13.17	1332	34.93	1986	52.08	174	34.66	327	65.14	354	26.58	978	73.42	108	5.44	1878	94.56
20171030-0001-3-B62-5 Day 17		LPrevi	B cells	1	17	B62	452131	159685		233028	219102	136011	23674.2	370	21.97	795	47.21	523	31.06	138	37.3	232	62.7	293	36.86	502	63.14	51	9.75	472	90.25
20171030-0001-4-N62-1 Day 17		WTw	Naive (IgD+CD27-)	0.958466	17	B62	1.81874e+06	214460		881052	937684	149008	65452.2	626	12.55	2219	44.47	2161	43.31	165	26.36	461	73.64	321	14.47	1898	85.53	141	6.52	2020	93.48
20171030-0001-5-N62-2 Day 17		LPKOw	Naive (IgD+CD27-)	0.958466	17	B62	122085	33886.6		107694	14390.2	31101.4	2785.2	70	17.24	299	73.65	37	9.11	33	47.14	37	52.86	67	22.41	232	77.59	6	16.22	31	83.78
20171030-0001-6-N62-3 Day 17		YKO	Naive (IgD+CD27-)	0.958466	17	B62	126262	70558.4		101660	24602.6	62667	7891.4	169	28.64	354	60	70	11.86	52	30.77	117	69.23	135	38.14	219	61.86	17	24.29	53	75.71
20171030-0001-7-N62-4 Day 17		Yrev	Naive (IgD+CD27-)	0.958466	17	B62	1.41395e+06	197285		378787	1035166	151329	45955.8	727	17.33	1142	27.22	2329	55.51	160	22.01	565	77.72	326	28.55	816	71.45	99	4.25	2230	95.75
20171030-0001-8-N62-5 Day 17		LPrevi	Naive (IgD+CD27-)	0.958466	17	B62	97946.2	35743.4		92375.8	5570.4	34815	928.4	83	22.49	274	74.25	14	3.79	45	54.22	38	45.78	75	27.37	199	72.63	2	14.29	12	85.71
20171030-0002-1-N62-6 Day 17		WTHB9	Naive (IgD+CD27-)	0.958466	17	B62	842059	124406		156435	685623	79378.2	45027.4	773	27.11	508	17.82	1574	55.21	101	13.07	672	86.93	171	33.66	337	66.34	97	6.16	1477	93.84
20171030-0002-2-SM62-1 Day 17		WTw	Switched memory (IgD-CD27+)	1.54321	17	B62	1.49101e+06	264130		295695	1195315	136475	127655	1434	27.52	931	17.87	2850	54.69	152	10.6	1282	89.4	294	31.58	637	68.42	275	9.65	2575	90.35
20171030-0002-3-SM62-2 Day 17		LPKOw	Switched memory (IgD-CD27+)	1.54321	17	B62	216317	48741		35743.4	180574	27852	20889	245	30.06	137	16.81	434	53.25	16	6.53	229	93.47	60	43.8	77	56.2	45	10.37	389	89.63
20171030-0002-4-SM62-3 Day 17		YKO	Switched memory (IgD-CD27+)	1.54321	17	B62	211211	33422.4		39921.2	171290	22281.6	11140.8	265	33.5	134	16.94	393	49.68	13	4.91	252	95.09	48	35.82	86	64.18	24	6.11	369	93.89
20171030-0002-5-SM62-4 Day 17		Yrev	Switched memory (IgD-CD27+)	1.54321	17	B62	1.95335e+06	395963		369039	1.58431e+06	215853	180110	1958	27.92	1260	17.97	3801	54.2	166	8.48	1792	91.52	465	36.9	795	63.1	388	10.21	3413	89.79
20171030-0002-6-SM62-5 Day 17		LPrevi	Switched memory (IgD-CD27+)	1.54321	17	B62	50597.8	19496.4		43634.8	6963	16247	3249.4	87	36.55	129	54.2	22	9.24	25	28.74	62	71.26	35	27.13	94	72.87	7	31.82	15	68.18
20171030-0002-7-SM62-6 Day 17		WTHB9	Switched memory (IgD-CD27+)	1.54321	17	B62	1.18092e+06	213996		123013	1.05791e+06	139724	74272	1558	34.19	566	12.42	2439	53.52	185	11.87	1372	88.06	301	53.18	265	46.82	160	6.56	2279	93.44
20171030-0002-8-UM62-1 Day 17		WTw	Unswitched memory (IgD+CD27+)	1.65289	17	B62	1.6934e+06	259488		274342	1.41906e+06	126262	133225	1834	30.4	863	14.3	3344	55.43	84	4.58	1747	95.26	272	31.52	591	68.48	287	8.58	3057	91.42
20171030-0003-1-UM62-2 Day 17		LPKOw	Unswitched memory (IgD+CD27+)	1.65289	17	B62	115586	24602.6		27852	87733.8	13926	10676.6	139	31.66	90	20.5	212	48.29	22	15.83	117	84.17	30	33.33	60	66.67	23	10.85	189	89.15
20171030-0003-2-UM62-3 Day 17		YKO	Unswitched memory (IgD+CD27+)	1.65289	17	B62	89126.4	20424.8		27387.8	61738.6	11140.8	9284	133	36.04	83	22.49	153	41.46	18	13.53	115	86.47	24	28.92	59	71.08	20	13.07	133	86.93
20171030-0003-3-UM62-4 Day 17		Yrev	Unswitched memory (IgD+CD27+)	1.65289	17	B62	1.61356e+06	279913		281305	1332254	158756	121156	1469	26.51	948	17.11	3131	56.5	106	7.22	1362	92.72	342	36.08	606	63.92	261	8.34	2870	91.66
20171030-0003-4-UM62-5 Day 17		LPrevi	Unswitched memory (IgD+CD27+)	1.65289	17	B62	39921.2	21353.2		24138.4	15782.8	10676.6	10676.6	82	38.32	75	35.05	57	26.64	21	25.61	61	74.39	23	30.67	52	69.33	23	40.35	34	59.65
20171030-0003-5-UM62-6 Day 17		WTHB9	Unswitched memory (IgD+CD27+)	1.65289	17	B62	1.14008e+06	156435		87269.6	1.05281e+06	90054.8	66380.6	1376	33.05	382	9.17	2411	57.9	100	7.27	1276	92.73	194	50.79	188	49.21	143	5.93	2268	94.07
20171030-0003-6-N63-2 Day 17		LPKOw	Naive (IgD+CD27-)	1.14548	17	B63	175468	83556		98874.6	76593	55704	27852	277	33.21	333	39.93	225	26.98	61	22.02	216	77.98	120	36.04	213	63.96	60	26.67	165	73.33
20171030-0003-7-N63-3 Day 17		YKO	Naive (IgD+CD27-)	1.14548	17	B63	223744	138796		117443	106302	96553.6	42242.2	488	38.49	461	36.36	320	25.24	82	16.8	405	82.99	208	45.12	253	54.88	91	28.44	229	71.56
20171030-0003-8-N63-5 Day 17		LPrevi	Naive (IgD+CD27-)	1.14548	17	B63	131833	50133.6		84020.2	47812.6	38992.8	11140.8	287	42.27	265	39.03	127	18.7	57	19.86	230	80.14	84	31.7	181	68.3	24	18.9	103	81.1
20171030-0004-1-SM63-2 Day 17		LPKOw	Switched memory (IgD-CD27+)	2.13675	17	B63	969714	129048		47348.4	922365	39457	89590.6	405	14.62	187	6.75	2180	78.67	48	11.85	355	87.65	85	45.45	102	54.55	193	8.85	1987	91.15
20171030-0004-2-SM63-3 Day 17		YKO	Switched memory (IgD-CD27+)	2.13675	17	B63	622028	64059.6		33886.6	588141	22745.8	41313.8	392	20.99	122	6.53	1356	72.59	31	7.91	360	91.84	49	40.16	73	59.84	89	6.56	1267	93.44
20171030-0004-3-SM63-5 Day 17		LPrevi	Switched memory (IgD-CD27+)	2.13675	17	B63	43170.6	21817.4		8355.6	34815	13926	7891.4	74	34.58	48	22.43	92	42.99	13	17.57	61	82.43	30	62.5	18	37.5	17	18.48	75	81.52
20171030-0004-4-SM63-6 Day 17		WTHB9	Switched memory (IgD-CD27+)	2.13675	17	B63	1.7635e+06	274806		199142	1564354	124870	149937	1148	20.73	698	12.61	3693	66.7	77	6.71	1069	93.12	269	38.54	429	61.46	323	8.75	3370	91.25
20171030-0004-5-UM63-2 Day 17		LPKOw	Unswitched memory (IgD+CD27+)	1.38313	17	B63	1.15911e+06	197285		76593	1.08251e+06	84484.4	112801	791	21.33	347	9.36	2575	69.43	82	10.37	709	89.63	182	52.45	165	47.55	243	9.44	2332	90.56
20171030-0004-6-UM63-3 Day 17		YKO	Unswitched memory (IgD+CD27+)	1.38313	17	B63	719046	92375.8		58489.2	660557	53847.2	38528.6	585	25.11	242	10.39	1506	64.64	49	8.38	536	91.62	116	47.93	126	52.07	83	5.51	1423	94.49
20171030-0004-7-UM63-5 Day 17		LPrevi	Unswitched memory (IgD+CD27+)	1.38313	17	B63	124870	46884.2		38992.8	85877	24138.4	22745.8	297	44.59	136	20.42	234	35.14	34	11.45	262	88.22	52	38.24	84	61.76	49	20.94	185	79.06
20171030-0004-8-B62-U Day 17		Uninfected	B cells		17	B62	185680	54775.6		156900	28780.4	53383	1392.6	28	5.14	453	83.12	65	11.93	13	46.43	15	53.57	115	25.39	338	74.61	3	4.62	62	95.38

## Sheet: Day 20
Cells per ml fudge factor:	464.2
														SubG1 total		Small cell total		Lge cell total		SubG1 dead		SubG1 live		Small cell dead		Small cell live		Large Cell dead		Lge cell live
Filename		virus	Cell type	MOI	Day	Donor	Live cells/ml	Dead cells/ml		Live small	Live large	dead small	dead large	Count	% of plot	Count	% of plot	Count	% of plot	Count	% of plot	Count	% of plot	Count	% of plot	Count	% of plot	Count	% of plot	Count	% of plot
					20
20171102-0001-1-B62-5 Day 20	B62-5 Day 20	LPrevi	B cells	1	20	B62	401069	132761		200534	200534	104909	27852	463	28.7	658	40.79	492	30.5	108	23.33	353	76.24	226	34.35	432	65.65	60	12.2	432	87.8
20171102-0001-2-N62-2 Day 20	N62-2 Day 20	LPKOw	Naive (IgD+CD27-)	0.958466	20	B62	75200.4	28780.4		55239.8	19960.6	23674.2	5106.2	97	30.22	170	52.96	54	16.82	38	39.18	59	60.82	51	30	119	70	11	20.37	43	79.63
20171102-0001-3-N62-3 Day 20	N62-3 Day 20	YKO	Naive (IgD+CD27-)	0.958466	20	B62	90054.8	53847.2		58953.4	31101.4	42242.2	11605	208	40.15	218	42.08	92	17.76	63	30.29	145	69.71	91	41.74	127	58.26	25	27.17	67	72.83
20171102-0001-4-N62-5 Day 20	N62-5 Day 20	LPrevi	Naive (IgD+CD27-)	0.958466	20	B62	92375.8	27387.8		80770.8	11605	25066.8	2321	84	24.56	228	66.67	30	8.77	39	46.43	45	53.57	54	23.68	174	76.32	5	16.67	25	83.33
20171102-0001-5-N62-6 Day 20	N62-6 Day 20	WTHB9	Naive (IgD+CD27-)	0.958466	20	B62	1376353	188001		391321	985032	129048	58953.4	1449	30.07	1121	23.26	2249	46.67	166	11.46	1283	88.54	278	24.8	843	75.2	127	5.65	2122	94.35
20171102-0001-6-SM62-2 Day 20	SM62-2 Day 20	LPKOw	Switched memory (IgD-CD27+)	1.54321	20	B62	470699	72879.4		56632.4	414066	46884.2	25995.2	591	33.54	223	12.66	948	53.8	62	10.49	529	89.51	101	45.29	122	54.71	56	5.91	892	94.09
20171102-0001-7-SM62-3 Day 20	SM62-3 Day 20	YKO	Switched memory (IgD-CD27+)	1.54321	20	B62	429385	62202.8		40385.4	389000	42706.4	19496.4	554	34.35	179	11.1	880	54.56	44	7.94	510	92.06	92	51.4	87	48.6	42	4.77	838	95.23
20171102-0001-8-SM62-5 Day 20	SM62-5 Day 20	LPrevi	Switched memory (IgD-CD27+)	1.54321	20	B62	32958.2	13926		26923.6	6034.6	11605	2321	85	45.7	83	44.62	18	9.68	20	23.53	65	76.47	25	30.12	58	69.88	5	27.78	13	72.22
20171102-0002-1-UM62-2 Day 20	UM62-2 Day 20	LPKOw	Unswitched memory (IgD+CD27+)	1.65289	20	B62	185680	36207.6		18568	167112	18568	17639.6	123	20.47	80	13.31	398	66.22	18	14.63	105	85.37	40	50	40	50	38	9.55	360	90.45
20171102-0002-2-UM62-3 Day 20	UM62-3 Day 20	YKO	Unswitched memory (IgD+CD27+)	1.65289	20	B62	134618	28780.4		27387.8	107230	16247	12533.4	140	28.46	94	19.11	258	52.44	27	19.29	113	80.71	35	37.23	59	62.77	27	10.47	231	89.53
20171102-0002-3-UM62-5 Day 20	UM62-5 Day 20	LPrevi	Unswitched memory (IgD+CD27+)	1.65289	20	B62	19960.6	11605		12533.4	7427.2	8819.8	2785.2	57	45.6	46	36.8	22	17.6	20	35.09	37	64.91	19	41.3	27	58.7	6	27.27	16	72.73
20171102-0002-4-N63-2 Day 20	N63-2 Day 20	LPKOw	Naive (IgD+CD27-)	1.14548	20	B63	225137	89590.6		73343.6	151793	71022.6	18568	279	29.15	311	32.5	367	38.35	99	35.48	180	64.52	153	49.2	158	50.8	40	10.9	327	89.1
20171102-0002-5-N63-3 Day 20	N63-3 Day 20	YKO	Naive (IgD+CD27-)	1.14548	20	B63	150401	100731		86805.4	63595.4	80306.6	20424.8	467	46.33	360	35.71	181	17.96	148	31.69	319	68.31	173	48.06	187	51.94	44	24.31	137	75.69
20171102-0002-6-N63-5 Day 20	N63-5 Day 20	LPrevi	Naive (IgD+CD27-)	1.14548	20	B63	105838	51526.2		66844.8	38992.8	44563.2	6963	269	44.24	240	39.47	99	16.28	59	21.93	210	78.07	96	40	144	60	15	15.15	84	84.85
20171102-0002-7-SM63-2 Day 20	SM63-2 Day 20	LPKOw	Switched memory (IgD-CD27+)	2.13675	20	B63	1.29094e+06	273414		316120	974820	180110	93304.2	2030	37.59	1069	19.8	2301	42.61	120	5.91	1908	93.99	388	36.3	681	63.7	201	8.74	2100	91.26
20171102-0002-8-SM63-3 Day 20	SM63-3 Day 20	YKO	Switched memory (IgD-CD27+)	2.13675	20	B63	1.10526e+06	176860		263201	842059	109087	67773.2	1380	33.32	802	19.36	1960	47.32	83	6.01	1296	93.91	235	29.3	567	70.7	146	7.45	1814	92.55
20171102-0003-1-SM63-5 Day 20	SM63-5 Day 20	LPrevi	Switched memory (IgD-CD27+)	2.13675	20	B63	26459.4	19496.4		12533.4	13926	15782.8	3713.6	69	41.07	61	36.31	38	22.62	22	31.88	47	68.12	34	55.74	27	44.26	8	21.05	30	78.95
20171102-0003-2-UM63-2 Day 20	UM63-2 Day 20	LPKOw	Unswitched memory (IgD+CD27+)	1.38313	20	B63	1.39121e+06	306836		292446	1.09876e+06	178253	128583	1238	25.29	1014	20.71	2644	54	97	7.84	1140	92.08	384	37.87	630	62.13	277	10.48	2367	89.52
20171102-0003-3-UM63-3 Day 20	UM63-3 Day 20	YKO	Unswitched memory (IgD+CD27+)	1.38313	20	B63	1283513	216317		240456	1.04306e+06	114193	102124	889	21.57	764	18.54	2467	59.86	84	9.45	805	90.55	246	32.2	518	67.8	220	8.92	2247	91.08
20171102-0003-4-UM63-5 Day 20	UM63-5 Day 20	LPrevi	Unswitched memory (IgD+CD27+)	1.38313	20	B63	115122	44563.2		32958.2	82163.4	34350.8	10212.4	296	46.25	145	22.66	199	31.09	56	18.92	240	81.08	74	51.03	71	48.97	22	11.06	177	88.94

## Sheet: Day 24
Cells per ml fudge factor:	464.2
														SubG1 total		Small cell total		Lge cell total		SubG1 dead		SubG1 live		Small cell dead		Small cell live		Large Cell dead		Lge cell live
Filename		virus	Cell type	MOI	Day	Donor	Live cells/ml	Dead cells/ml		Live small	Live large	dead small	dead large	Count	% of plot	Count	% of plot	Count	% of plot	Count	% of plot	Count	% of plot	Count	% of plot	Count	% of plot	Count	% of plot	Count	% of plot
					24
20171106-0001-1-B62-5 day 24	B62-5 day 24	LPrevi	B cells	1	24	B62	434491	162006		176860	257631	129048	32958.2	631	32.93	659	34.39	626	32.67	137	21.71	494	78.29	278	42.19	381	57.81	71	11.34	555	88.66
20171106-0001-2-N62-2 day 24	N62-2 day 24	LPKOw	Naive (IgD+CD27-)	0.958466	24	B62	100731	33886.6		65452.2	35279.2	30637.2	3249.4	167	36.54	207	45.3	83	18.16	49	29.34	118	70.66	66	31.88	141	68.12	7	8.43	76	91.57
20171106-0001-3-N62-3 day 24	N62-3 day 24	YKO	Naive (IgD+CD27-)	0.958466	24	B62	101196	38064.4		71022.6	30173	32958.2	5106.2	265	46.9	224	39.65	76	13.45	47	17.74	218	82.26	71	31.7	153	68.3	11	14.47	65	85.53
20171106-0001-4-N62-5 day 24	N62-5 day 24	LPrevi	Naive (IgD+CD27-)	0.958466	24	B62	91447.4	23674.2		79842.4	11605	21353.2	2321	147	37.22	218	55.19	30	7.59	37	25.17	110	74.83	46	21.1	172	78.9	5	16.67	25	83.33
20171106-0001-5-SM62-2 day 24	SM62-2 day 24	LPKOw	Switched memory (IgD-CD27+)	1.54321	24	B62	1.20506e+06	157828		239063	966000	96089.4	61738.6	1212	29.22	722	17.41	2214	53.38	137	11.3	1075	88.7	207	28.67	515	71.33	133	6.01	2081	93.99
20171106-0001-6-SM62-3 day 24	SM62-3 day 24	YKO	Switched memory (IgD-CD27+)	1.54321	24	B62	1.18974e+06	141117		170826	1018919	79842.4	61274.4	1040	26.62	540	13.82	2327	59.56	69	6.63	971	93.37	172	31.85	368	68.15	132	5.67	2195	94.33
20171106-0001-7-SM62-5 day 24	SM62-5 day 24	LPrevi	Switched memory (IgD-CD27+)	1.54321	24	B62	30173	14854.4		8355.6	21817.4	9284	5570.4	93	48.95	38	20	59	31.05	7	7.53	86	92.47	20	52.63	18	47.37	12	20.34	47	79.66
20171106-0002-1-UM62-2 day 24	UM62-2 day 24	LPKOw	Unswitched memory (IgD+CD27+)	1.65289	24	B62	649416	120692		51062	598354	52918.8	67773.2	492	22.87	224	10.41	1435	66.71	48	9.76	444	90.24	114	50.89	110	49.11	146	10.17	1289	89.83
20171106-0002-2-UM62-3 day 24	UM62-3 day 24	YKO	Unswitched memory (IgD+CD27+)	1.65289	24	B62	470235	77521.4		39921.2	430313	42706.4	34815	402	25.39	178	11.24	1002	63.3	42	10.45	360	89.55	92	51.69	86	48.31	75	7.49	927	92.51
20171106-0002-3-UM62-5 day 24	UM62-5 day 24	LPrevi	Unswitched memory (IgD+CD27+)	1.65289	24	B62	35743.4	19032.2		14854.4	20889	9284	9748.2	54	31.4	52	30.23	66	38.37	6	11.11	48	88.89	20	38.46	32	61.54	21	31.82	45	68.18
20171106-0002-4-N63-2 day 24	N63-2 day 24	LPKOw	Naive (IgD+CD27-)	1.14548	24	B63	890800	131833		90519	800281	94232.6	37600.2	752	25.45	398	13.47	1805	61.08	99	13.16	653	86.84	203	51.01	195	48.99	81	4.49	1724	95.51
20171106-0002-5-N63-3 day 24	N63-3 day 24	YKO	Naive (IgD+CD27-)	1.14548	24	B63	300337	115122		129976	170361	81235	33886.6	743	45.28	455	27.73	440	26.81	124	16.69	619	83.31	175	38.46	280	61.54	73	16.59	367	83.41
20171106-0002-6-N63-5 day 24	N63-5 day 24	LPrevi	Naive (IgD+CD27-)	1.14548	24	B63	133690	46420		78449.8	55239.8	38992.8	7427.2	403	50.95	253	31.98	135	17.07	65	16.13	338	83.87	84	33.2	169	66.8	16	11.85	119	88.15
20171106-0002-7-SM63-5 day 24	SM63-5 day 24	LPrevi	Switched memory (IgD-CD27+)	2.13675	24	B63	41778	23674.2		23674.2	18103.8	22745.8	928.4	141	50	100	35.46	41	14.54	18	12.77	123	87.23	49	49	51	51	2	4.88	39	95.12
20171106-0002-8-UM63-5 day 24	UM63-5 day 24	LPrevi	Unswitched memory (IgD+CD27+)	1.38313	24	B63	166184	37136		47348.4	118835	24138.4	12997.6	525	54.46	154	15.98	284	29.46	41	7.81	484	92.19	52	33.77	102	66.23	28	9.86	256	90.14

## Sheet: Day 27
Cells per ml fudge factor:	464.2
														SubG1 total		Small cell total		Lge cell total		SubG1 dead		SubG1 live		Small cell dead		Small cell live		Large Cell dead		Lge cell live
Filename		virus	Cell type	MOI	Day	Donor	Live cells/ml	Dead cells/ml		Live small	Live large	dead small	dead large	Count	% of plot	Count	% of plot	Count	% of plot	Count	% of plot	Count	% of plot	Count	% of plot	Count	% of plot	Count	% of plot	Count	% of plot
					27
20171109-0001-1-B62-5 Day 27	B62-5 Day 27	LPrevi	B cells	1	27	B62	526403	118371		187073	339330	94232.6	24138.4	920	39.84	606	26.25	783	33.91	125	13.59	795	86.41	203	33.5	403	66.5	52	6.64	731	93.36
20171109-0001-2-N62-2 Day 27	N62-2 Day 27	LPKOw	Naive (IgD+CD27-)	0.958466	27	B62	107694	41313.8		58025	49669.4	31565.6	9748.2	171	34.76	193	39.23	128	26.02	48	28.07	123	71.93	68	35.23	125	64.77	21	16.41	107	83.59
20171109-0001-3-N62-3 Day 27	N62-3 Day 27	YKO	Naive (IgD+CD27-)	0.958466	27	B62	96553.6	34815		61274.4	35279.2	32029.8	2785.2	220	43.74	201	39.96	82	16.3	53	24.09	167	75.91	69	34.33	132	65.67	6	7.32	76	92.68
20171109-0001-4-N62-5 Day 27	N62-5 Day 27	LPrevi	Naive (IgD+CD27-)	0.958466	27	B62	58953.4	27852		51526.2	7427.2	26923.6	928.4	127	40.45	169	53.82	18	5.73	36	28.35	91	71.65	58	34.32	111	65.68	2	11.11	16	88.89
		LPKOw
		YKO
20171109-0001-5-SM62-5 Day 27	SM62-5 Day 27	LPrevi	Switched memory (IgD-CD27+)	1.54321	27	B62	27387.8	17639.6		23210	4177.8	15782.8	1856.8	119	55.09	84	38.89	13	6.02	28	23.53	91	76.47	34	40.48	50	59.52	4	30.77	9	69.23
20171109-0001-6-UM62-2 Day 27	UM62-2 Day 27	LPKOw	Unswitched memory (IgD+CD27+)	1.65289	27	B62	876410	231636		116514	759895	146687	84948.6	1627	40.53	567	14.13	1820	45.34	108	6.64	1519	93.36	316	55.73	251	44.27	183	10.05	1637	89.95
20171109-0001-7-UM62-3 Day 27	UM62-3 Day 27	YKO	Unswitched memory (IgD+CD27+)	1.65289	27	B62	733436	155507		78449.8	654986	86341.2	69165.8	1061	35.65	355	11.93	1560	52.42	76	7.16	984	92.74	186	52.39	169	47.61	149	9.55	1411	90.45
20171109-0001-8-UM62-5 Day 27	UM62-5 Day 27	LPrevi	Unswitched memory (IgD+CD27+)	1.65289	27	B62	18568	6498.8		13461.8	5106.2	5106.2	1392.6	73	57.48	40	31.5	14	11.02	12	16.44	61	83.56	11	27.5	29	72.5	3	21.43	11	78.57
20171109-0002-2-N63-2 Day 27	N63-2 Day 27	LPKOw	Naive (IgD+CD27-)	1.14548	27	B63	1.23431e+06	176396		145295	1.08901e+06	97946.2	78449.8	1231	28.83	524	12.27	2515	58.9	94	7.64	1137	92.36	211	40.27	313	59.73	169	6.72	2346	93.28
20171109-0002-3-N63-3 Day 27	N63-3 Day 27	YKO	Naive (IgD+CD27-)	1.14548	27	B63	430778	104445		109551	321226	77521.4	26923.6	907	44.01	403	19.55	750	36.39	154	16.98	752	82.91	167	41.44	236	58.56	58	7.73	692	92.27
20171109-0002-4-N63-5 Day 27	N63-5 Day 27	LPrevi	Naive (IgD+CD27-)	1.14548	27	B63	119764	48741		64059.6	55704	40849.6	7891.4	330	47.62	226	32.61	137	19.77	52	15.76	277	83.94	88	38.94	138	61.06	17	12.41	120	87.59
20171109-0002-5-SM63-5 Day 27	SM63-5 Day 27	LPrevi	Switched memory (IgD-CD27+)	2.13675	27	B63	40385.4	17639.6		26459.4	13926	12533.4	5106.2	151	54.71	84	30.43	41	14.86	18	11.92	133	88.08	27	32.14	57	67.86	11	26.83	30	73.17
20171109-0002-6-UM63-5 Day 27	UM63-5 Day 27	LPrevi	Unswitched memory (IgD+CD27+)	1.38313	27	B63	279913	41778		58489.2	221423	25995.2	15782.8	790	53.27	182	12.27	511	34.46	31	3.92	758	95.95	56	30.77	126	69.23	34	6.65	477	93.35

[truncated: 15 more sheets: Day 30, Day 34, Day 38, Day 42, Day 45, Day 48, Day 52, Day 55, Day 59, Day 62, Day 66, Day 69, Day 76, Graphs, Raw data (all)]
