# Supplementary material for: Epstein-Barr virus nuclear antigen EBNA-LP is essential for transforming naïve B cells, and facilitates recruitment of transcription factors to the viral genome
Source: PLoS Pathog. 2018 Feb 20;14(2):e1006890. doi: 10.1371/journal.ppat.1006890 (PMC5834210; doi:10.1371/journal.ppat.1006890)
Supplement: S3 Data — The first tab contains the data from time course 2, which is shown in the figures in the main body of the paper. Time course 1 is shown in the second tab. Differences in outgrowth speed, between the two time courses makes it hard to meaningfully combine the data sets. Individual data measures are shown in the left set of tables. Averages and Standard deviation by groups are in the right hand tables. Data in the right hand table are shown normalised to endogenous control genes, and expressed relative to the expression level for WTHB9 on day 2. For some plots on log scales, 0 values have been changed to the lowest value on the plot (these plots are shown with broken axes in the paper figures). These changed data are shown as red text—original data are retained in the left hand tables. (XLSX) [file ppat.1006890.s020.xlsx]

## Sheet: Time course 2
Data file SD3: primary B cell infection qPCR data.
Notes:This tab contains the data from time course 2, which is shown in the figures in the main body of the paper. Time course 1 is shown in the second tab. Differences in outgrowth speed, between the two time courses makes it hard to meaningfully combine the data sets. Individual data measures are shown in the left set of tables. Averages and Standard deviation by groups are in the right hand tab…
										Day
	EBNA2-AIY9X8V	2	9	16	30				EBNA2	2	9	16	30
	UNINFECTED	0							LPmut	1.487	0.692667	0.58805	0.6432
	E2-KO	12.7253							WT-HB9	1.3691	0.62906	0.65328	1.10548
	LP-KO w 2.2	1.3443	0.6772	0.5986	0.6963				E2KO	12.7253
	LP-KO w 4.1	1.5666	0.6603	0.5775	0.5901				Uninfected	0
	Y1Y2-KO 4.2	1.5501	0.7405						STDEV LP-KO/Y1Y2-KO	0.123857	0.0422779	0.01492	0.0750947
	LP-REV i 2.6	1.5523	0.3719	0.45	1.3048				STDEV WT/REV	0.290844	0.153248	0.187394	0.460382
	WT-HB9	1	0.7031	0.6165	0.7126
	E2-REV	1.7197	0.6292	0.547	0.7671
	Y1Y2-REV 4.2	1.1601	0.7734	0.9416	0.9255
	WT w 1.1	1.4134	0.6677	0.7113	1.8174
	U-3A_152-AI20SZ2	2	9	16	30				EBNA3A	2	9	16	30
	UNINFECTED	0							LP-KOs/Y1Y2-KOs	0.522633	0.3556	0.561	0.34615
	E2-KO	3.2257							WTs/REVs	1.03478	0.61258	0.50832	0.60146
	LP-KO w 2.2	0.654	0.425	0.5722	0.3163				E2-KO	3.2257
	LP-KO w 4.1	0.388	0.3179	0.5498	0.376
	Y1Y2-KO 4.2	0.5259	0.3239						STDEV LP-KO/Y1Y2-KO	0.13303	0.060177	0.0158392	0.0422143
	LP-REV i 2.6	1.3208	0.3345	0.4125	0.9103				STDEV WT/REV	0.244598	0.199203	0.0904464	0.219923
	WT-HB9	1	0.4862	0.5489	0.3451
	E2-REV	1.2437	0.72	0.4167	0.4394
	Y1Y2-REV 4.2	0.8629	0.831	0.6186	0.6494
	WT w 1.1	0.7465	0.6912	0.5449	0.6631				EBNA3A/EBNA2	2	9	16	30
3A/EBNA2	UNINFECTED	0							LP-KOs/Y1Y2-KOs	0.357812	0.51548	0.953966	0.545719
	E2-KO	0.253487							WTs/REVs	0.76921	0.968985	0.798367	0.564256
	LP-KO w 2.2	0.486499	0.627584	0.955897	0.454258				E2-KO	0.253487
	LP-KO w 4.1	0.24767	0.481448	0.952035	0.63718
	Y1Y2-KO 4.2	0.339268	0.437407						STDEV LP-KO/Y1Y2-KO	0.120489	0.0995512	0.00273117	0.129345
	LP-REV i 2.6	0.850866	0.899435	0.916667	0.697655				STDEV WT/REV	0.17378	0.178942	0.105866	0.143967
	WT-HB9	1	0.691509	0.890349	0.484283
	E2-REV	0.723208	1.14431	0.761792	0.572807
	Y1Y2-REV 4.2	0.743815	1.07448	0.656967	0.701675
	WT w 1.1	0.528159	1.0352	0.766062	0.364862
	U-3B-AI6RNIQ	2	9	16	30				EBNA3B	2	9	16	30
	UNINFECTED	0							LP-KOs/Y1Y2-KOs	0.376633	0.628533	0.82755	0.3642
	E2-KO	6.8193							WTs/REVs	1.56774	1.0954	0.89764	0.8066
	LP-KO w 2.2	0.3166	0.5669	0.8084	0.4482				E2-KO	6.8193
	LP-KO w 4.1	0.2971	0.524	0.8467	0.2802
	Y1Y2-KO 4.2	0.5162	0.7947						STDEV LP-KO/Y1Y2-KO	0.121261	0.145494	0.0270822	0.118794
	LP-REV i 2.6	1.7714	0.6068	0.5854	1.1273				STDEV WT/REV	0.577363	0.43775	0.224026	0.285672
	WT-HB9	1	0.8749	0.8871	0.4208
	E2-REV	2.4745	0.9288	0.8615	0.6073
	Y1Y2-REV 4.2	1.2886	1.7176	0.9403	0.9329
	WT w 1.1	1.3042	1.3489	1.2139	0.9447				EBNA3B/EBNA2	2	9	16	30
	UNINFECTED	0							LP-KOs/Y1Y2-KOs	0.252723	0.901299	1.40832	0.559261
	E2-KO	0.535885							WTs/REVs	1.12271	1.71864	1.404	0.754793
	LP-KO w 2.2	0.235513	0.837123	1.35048	0.643688				E2-KO	0.535885
	LP-KO w 4.1	0.189646	0.793579	1.46615	0.474835
	Y1Y2-KO 4.2	0.333011	1.07319						STDEV LP-KO/Y1Y2-KO	0.0732154	0.150449	0.0817859	0.119397
	LP-REV i 2.6	1.14115	1.63162	1.30089	0.863964				STDEV WT/REV	0.197176	0.398271	0.272476	0.199747
	WT-HB9	1	1.24435	1.43893	0.590514
	E2-REV	1.43891	1.47616	1.57495	0.791683
	Y1Y2-REV 4.2	1.11077	2.22084	0.998619	1.008
	WT w 1.1	0.922739	2.02022	1.70659	0.519809
	EBNA3C-AI20SRJ	day 2	day 9	day 16	day 30				EBNA3C	2	9	16	30
	UNINFECTED	0							LP-KOs/Y1Y2-KOs	0.141633	0.293133	0.5971	0.2272
	E2-KO	3.0793							WTs/REVs	0.7365	0.48248	0.47548	0.4796
	LP-KO w 2.2	0.1918	0.343	0.6548	0.2597				E2-KO	3.0793
	LP-KO w 4.1	0.1816	0.2711	0.5394	0.1947
	Y1Y2-KO 4.2	0.0515	0.2653						STDEV LP-KO/Y1Y2-KO	0.0782242	0.0432831	0.0816001	0.0459619
	LP-REV i 2.6	0.8799	0.2807	0.387	0.6319				STDEV WT/REV	0.207401	0.132316	0.0815084	0.118828
	WT-HB9	1	0.4629	0.4817	0.3628
	E2-REV	0.7329	0.482	0.5532	0.3556
	Y1Y2-REV 4.2	0.5158	0.6399	0.3982	0.5371
	WT w 1.1	0.5539	0.5469	0.5573	0.5106				EBNA3C/EBNA2	2	9	16	30
	UNINFECTED	0							LP-KOs/Y1Y2-KOs	0.0972733	0.425113	1.01396	0.351458
	E2-KO	0.241983							WTs/REVs	0.565905	0.765132	0.771815	0.463652
	LP-KO w 2.2	0.142676	0.506497	1.09389	0.372971				E2-KO	0.241983
	LP-KO w 4.1	0.11592	0.410571	0.934026	0.329944
	Y1Y2-KO 4.2	0.0332237	0.358271						STDEV LP-KO/Y1Y2-KO	0.0570592	0.0751754	0.113038	0.0304249
	LP-REV i 2.6	0.566836	0.754773	0.86	0.484289				STDEV WT/REV	0.251473	0.0676243	0.216285	0.111229
	WT-HB9	1	0.65837	0.781346	0.509122
	E2-REV	0.426179	0.766052	1.01133	0.463564
	Y1Y2-REV 4.2	0.444617	0.827386	0.422897	0.580335
	WT w 1.1	0.391892	0.81908	0.783495	0.280951
	EBER1-AICSU4W	day 2	day 9	day 16	day 30					2	9	16	30
	UNINFECTED	0							LP-KOs/Y1Y2-KOs	0.0826667	0.9896	1.99465	3.42085
	E2-KO	0.4196							WTs/REVs	0.6454	1.43254	1.54564	1.87764
	LP-KO w 2.2	0.0534	2.1033	1.887	3.5253				E2-KO	0.4196
	LP-KO w 4.1	0.0938	0.4619	2.1023	3.3164
	Y1Y2-KO 4.2	0.1008	0.4036						STDEV LP-KO/Y1Y2-KO	0.0255862	0.964933	0.15224	0.147715
	LP-REV i 2.6	0.4816	0.8429	1.2986	4.2336				STDEV WT/REV	0.205796	0.410779	0.41095	1.32431
	WT-HB9	1	1.2546	1.3413	1.1326
	E2-REV	0.6025	1.4525	1.3444	1.3195
	Y1Y2-REV 4.2	0.6165	1.7176	1.4724	1.2031
	WT w 1.1	0.5264	1.8951	2.2715	1.4994
	EBER2-AID1TA4	day 2	day 9	day 16	day 30					2	9	16	30
	UNINFECTED	0							LP-KOs/Y1Y2-KOs	0.240233	1.99593	7.0551	3.24855
	E2-KO	0.5685							WTs/REVs	1.02874	2.51684	2.577	1.91426
	LP-KO w 2.2	0.291	3.4168	6.8122	3.6674				E2-KO	0.5685
	LP-KO w 4.1	0.2672	1.6588	7.298	2.8297
	Y1Y2-KO 4.2	0.1625	0.9122						STDEV LP-KO/Y1Y2-KO	0.0683627	1.28588	0.343512	0.592343
	LP-REV i 2.6	1.1199	1.5389	2.4041	3.3937				STDEV WT/REV	0.284584	0.578204	0.384581	0.883785
	WT-HB9	1	2.6606	3.0055	1.2185
	E2-REV	1.4441	2.9825	2.2138	1.3356
	Y1Y2-REV 4.2	0.6712	2.5068	2.2841	2.0304
	WT w 1.1	0.9085	2.8954	2.9775	1.5931
	LMP1_EXON2-3-AIBJWYO	day 2	day 9	day 16	day 30					2	9	16	30
	UNINFECTED	0							LP-KOs/Y1Y2-KOs	0.119733	0.528	2.585	11.901
	E2-KO	0.001							WTs/REVs	2.09068	2.18536	2.16754	8.05784
	LP-KO w 2.2	0.0264	0.481	3.1202	13.466				E2-KO	0.01
	LP-KO w 4.1	0.0671	0.4891	2.0498	10.3361
	Y1Y2-KO 4.2	0.2657	0.6139						STDEV LP-KO/Y1Y2-KO	0.128038	0.0745017	0.756887	2.21317
	LP-REV i 2.6	2.7729	1.0352	1.4201	13.8506				STDEV WT/REV	1.62498	0.790356	0.910951	3.97656
	WT-HB9	1	2.3138	1.5132	7.9097
	E2-REV	4.6529	2.8969	2.6491	5.1053
	Y1Y2-REV 4.2	0.9067	1.7905	1.7119	3.7679
	WT w 1.1	1.1209	2.8904	3.5434	9.6557
	LMP2-Ex2-9-AI89JMN	day 2	day 9	day 16	day 30					2	9	16	30
	UNINFECTED	0							LP-KOs/Y1Y2-KOs	0.0192333	0.0218333	0.10725	0.216
	E2-KO	0.2999							WTs/REVs	0.29842	0.04284	0.0484	0.16242
	LP-KO w 2.2	0	0.0331	0.124	0.2636				E2-KO	0.2999
	LP-KO w 4.1	0.0236	0.0189	0.0905	0.1684
	Y1Y2-KO 4.2	0.0341	0.0135						STDEV LP-KO/Y1Y2-KO	0.0174643	0.0101239	0.0236881	0.0673166
	LP-REV i 2.6	0.2353	0.0409	0.0578	0.1552				STDEV WT/REV	0.40205	0.00615817	0.00843594	0.0390371
	WT-HB9	1	0.0493	0.0364	0.1745
	E2-REV	0.1838	0.043	0.0538	0.1414
	Y1Y2-REV 4.2	0.0322	0.0474	0.0439	0.1189
	WT w 1.1	0.0408	0.0336	0.0501	0.2221
	LMP-2A	day 2	day 9	day 16	day 30					2	9	16	30
	UNINFECTED	0							LP-KOs/Y1Y2-KOs	0.0504333	0.741133	4.32475	14.7764
	E2-KO	0							WTs/REVs	1.12816	1.69674	2.55764	10.0867
	LP-KO w 2.2	0.1078	0.9675	5.0211	17.6876				E2-KO	0.01
	LP-KO w 4.1	0	0.6402	3.6284	11.8652
	Y1Y2-KO 4.2	0.0435	0.6157						STDEV LP-KO/Y1Y2-KO	0.0542334	0.196422	0.984788	4.11706
	LP-REV i 2.6	1.1186	1.9779	2.9547	7.9982				STDEV WT/REV	0.180491	0.306288	0.486545	3.56682
	WT-HB9	1	1.8665	1.8519	12.1229
	E2-REV	1.4237	1.8317	2.794	10.8579
	Y1Y2-REV 4.2	0.9656	1.2069	2.2527	5.1706
	WT w 1.1	1.1329	1.6007	2.9349	14.2841
	LMP-2B	day 2	day 9	day 16	day 30					2	9	16	30
	UNINFECTED	0							LP-KOs/Y1Y2-KOs	0.01	0.782633	2.0244	5.81725
	E2-KO	0							WTs/REVs	1.49226	0.85548	1.10676	4.36714
	LP-KO w 2.2	0	0.9152	2.5303	6.6699				E2-KO	0.01
	LP-KO w 4.1	0	0.811	1.5185	4.9646
	Y1Y2-KO 4.2	0	0.6217						STDEV LP-KO/Y1Y2-KO	0	0.148792	0.715451	1.20583
	LP-REV i 2.6	0.8811	0.9111	0.6491	3.0335				STDEV WT/REV	0.508514	0.216384	0.312167	1.8465
	WT-HB9	1	1.0487	0.9415	5.148
	E2-REV	1.9101	0.913	1.4389	5.2537
	Y1Y2-REV 4.2	1.7683	0.9221	1.2374	1.919
	WT w 1.1	1.9018	0.4825	1.2669	6.4815
	HES1-Hs00172878_m1	day 2	day 9	day 16	day 30					2	9	16	30
	UNINFECTED	0.0853							LP-KOs/Y1Y2-KOs	0.8869	0.437233	0.1972	0.0623
	E2-KO	0.2889							WTs/REVs	0.66478	0.22042	0.22832	0.15018
	LP-KO w 2.2	0.8318	0.3537	0.1773	0.0751				E2-KO	0.2889
	LP-KO w 4.1	1.0343	0.4519	0.2171	0.0495				UNINFECTED	0.0853
	Y1Y2-KO 4.2	0.7946	0.5061						STDEV LP-KO/Y1Y2-KO	0.129	0.0772514	0.0281428	0.0181019
	LP-REV i 2.6	0.7799	0.1872	0.1929	0.179				STDEV WT/REV	0.30509	0.0618369	0.0330898	0.0349504
	WT-HB9	1	0.31	0.2492	0.1368
	E2-REV	0.8583	0.1966	0.2744	0.1342
	Y1Y2-REV 4.2	0.3742	0.2545	0.2184	0.1079
	WT w 1.1	0.3115	0.1538	0.2067	0.193
	MYC-Hs00153408_m1	day 2	day 9	day 16	day 30					2	9	16	30
	UNINFECTED	0.0994							LP-KOs/Y1Y2-KOs	0.867967	0.3806	0.2323	0.28685
	E2-KO	0.1115							WTs/REVs	1.07086	0.40828	0.30556	0.33778
	LP-KO w 2.2	0.8928	0.33	0.2362	0.2978				E2-KO	0.1115
	LP-KO w 4.1	0.8168	0.3843	0.2284	0.2759				UNINFECTED	0.0994
	Y1Y2-KO 4.2	0.8943	0.4275						STDEV LP-KO/Y1Y2-KO	0.044318	0.0488552	0.00551543	0.0154856
	LP-REV i 2.6	1.467	0.3725	0.2738	0.3216				STDEV WT/REV	0.252645	0.0251867	0.0422847	0.073483
	WT-HB9	1	0.4119	0.3119	0.281
	E2-REV	1.1476	0.4184	0.3621	0.3678
	Y1Y2-REV 4.2	0.8121	0.3981	0.2552	0.269
	WT w 1.1	0.9276	0.4405	0.3248	0.4495
	CCND2-Hs00153380_m1	day 2	day 9	day 16	day 30					2	9	16	30
	UNINFECTED	0.112							LP-KOs/Y1Y2-KOs	0.5739	0.837567	2.48125	1.82415
	E2-KO	0.4166							WTs/REVs	0.93474	1.67926	1.52214	1.26846
	LP-KO w 2.2	0.6366	0.9126	2.5282	1.8059				E2-KO	0.4166
	LP-KO w 4.1	0.5641	0.812	2.4343	1.8424				UNINFECTED	0.112
	Y1Y2-KO 4.2	0.521	0.7881						STDEV LP-KO/Y1Y2-KO	0.0584198	0.0660704	0.0663973	0.0258094
	LP-REV i 2.6	1.0646	1.0558	1.2514	1.2573				STDEV WT/REV	0.107636	0.476438	0.185472	0.412941
	WT-HB9	1	1.3979	1.706	1.2042
	E2-REV	0.9004	1.8056	1.6375	0.9047
	Y1Y2-REV 4.2	0.7798	1.8224	1.4163	1.9619
	WT w 1.1	0.9289	2.3146	1.5995	1.0142
	CD21-Hs01079092_m1	day 2	day 9	day 16	day 30					2	9	16	30
	UNINFECTED	0.1382							LP-KOs/Y1Y2-KOs	1.15893	1.5737	0.40185	0.1638
	E2-KO	0.046							WTs/REVs	1.27032	0.92842	0.85682	0.47152
	LP-KO w 2.2	1.106	1.352	0.3896	0.1601				E2-KO	0.046
	LP-KO w 4.1	0.9973	1.4632	0.4141	0.1675				UNINFECTED	0.1382
	Y1Y2-KO 4.2	1.3735	1.9059						STDEV LP-KO/Y1Y2-KO	0.193605	0.293017	0.0173241	0.00523259
	LP-REV i 2.6	1.4544	0.9119	0.7581	0.5469				STDEV WT/REV	0.171264	0.0487111	0.136458	0.149748
	WT-HB9	1	0.9618	0.7798	0.3276
	E2-REV	1.3633	0.9958	0.8612	0.4877
	Y1Y2-REV 4.2	1.2378	0.8891	1.091	0.3221
	WT w 1.1	1.2961	0.8835	0.794	0.6733
	IL-7	day 2	day 9	day 16	day 30					2	9	16	30
	UNINFECTED	2.199							LP-KOs/Y1Y2-KOs	1.3828	2.63673	1.30765	0.8756
	E2-KO	1.0938							WTs/REVs	1.39822	1.0241	1.3972	1.5576
	LP-KO w 2.2	1.5472	2.043	1.5529	0.8901				E2-KO	1.0938
	LP-KO w 4.1	1.3272	2.8567	1.0624	0.8611				UNINFECTED	2.199
	Y1Y2-KO 4.2	1.274	3.0105						STDEV LP-KO/Y1Y2-KO	0.144838	0.519907	0.346836	0.0205061
	LP-REV i 2.6	1.2643	0.7137	1.1366	1.7512				STDEV WT/REV	0.314965	0.220521	0.318432	0.250507
	WT-HB9	1	1.2707	1.5988	1.4814
	E2-REV	1.374	1.0478	1.226	1.2064
	Y1Y2-REV 4.2	1.8566	1.1783	1.8596	1.5056
	WT w 1.1	1.4962	0.91	1.165	1.8434
	Wp	day 2	day 9	day 16	day 30					2	9	16	30
	UNINFECTED	0.0013							LP-KOs/Y1Y2-KOs	1.97493	1.47003	0.769	0.67135
	E2-KO	11.3714							WTs/REVs	1.74564	1.18368	1.23188	2.0102
	LP-KO w 2.2	1.8553	1.389	0.8204	0.6764				E2-KO	11.3714
	LP-KO w 4.1	2.042	1.0695	0.7176	0.6663				UNINFECTED	0.0013
	Y1Y2-KO 4.2	2.0275	1.9516						STDEV LP-KO/Y1Y2-KO	0.103859	0.446598	0.0726906	0.00714178
	LP-REV i 2.6	2.5532	1.0947	1.7662	3.4518				STDEV WT/REV	0.550293	0.224019	0.338145	1.24213
	WT-HB9	1	1.085	0.9553	1.0291
	E2-REV	1.6911	1.3607	0.9546	1.3128
	Y1Y2-REV 4.2	1.7331	1.4644	1.3373	0.9849
	WT w 1.1	1.7508	0.9136	1.146	3.2724
	Cp	day 2	day 9	day 16	day 30					2	9	16	30
	UNINFECTED	0.2681							LP-KOs/Y1Y2-KOs	0.6403	1.14143	1.0667	1.4187
	E2-KO	0.886							WTs/REVs	1.3783	1.57702	1.36978	1.98758
	LP-KO w 2.2	0.5692	1.4106	1.1688	1.4688				E2-KO	0.886
	LP-KO w 4.1	0.5958	1.025	0.9646	1.3686				UNINFECTED	0.2681
	Y1Y2-KO 4.2	0.7559	0.9887						STDEV LP-KO/Y1Y2-KO	0.100992	0.233811	0.144391	0.0708521
	LP-REV i 2.6	0.7899	0.9196	0.8078	1.4931				STDEV WT/REV	0.460711	0.4077	0.449092	0.896691
	WT-HB9	1	1.6771	1.1753	1.748
	E2-REV	1.7283	1.9935	1.6434	2.0772
	Y1Y2-REV 4.2	1.5333	1.5073	1.2495	1.1482
	WT w 1.1	1.84	1.7876	1.9729	3.4714

## Sheet: Time course 1
Data file SD3: primary B cell infection qPCR data.
Notes:This tab contains the data from time course 1. Time course 2, which is shown in the figures in the main body of the paper, is shown in the second tab. Differences in outgrowth speed, between the two time courses makes it hard to meaningfully combine the data sets. Individual data measures are shown in the left set of tables. Averages and Standard deviation by groups are in the right hand ta…
	EBNA-2														day 2	day 9	day 16	day 30
														LP-KOs/Y1Y2-KOs	1.09756	0.61968	0.3251	0.438267
		day 2	day 9	day 16	day 30									WTs/REVs	0.89246	0.52224	0.46368	0.55418
	UNINFECTED	0.0013												E2-KO	10.3496
	E2-KO	10.3496
	LP-KO i 2.6	1.348	0.518
	LP-KO w 2.2	0.867	0.5678	0.3005	0.4519
	LP-KO w 4.1	0.8867	0.5508	0.2975										STDEV LP-KO/Y1Y2-KO	0.25953	0.121133	0.0271562	0.00999878
	Y1Y2-KO 3.1	1.4743	0.8551	0.3617	0.4347									STDEV WT/REV	0.103353	0.0742759	0.0342957	0.228108
	Y1Y2-KO 4.2	0.9118	0.6067	0.3407	0.4282
	LP-REV i 2.6	0.7351	0.4811	0.4374	0.9449
	WT	1	0.4662	0.4181	0.3086
	E2-REV	0.884	0.4783	0.4825	0.4276
	Y1Y2-REV 4.2	0.8341	0.5191	0.5162	0.4204
	WT w 1.1	1.0091	0.6665	0.4642	0.6694
	EBNA-3A														day 2	day 9	day 16	day 30
														LP-KOs/Y1Y2-KOs	0.37662	0.55078	0.457125	0.492
		day 2	day 9	day 16	day 30									WTs/REVs	0.88834	0.66078	0.51186	0.69562
	UNINFECTED	0.0245												E2-KO	4.0451
	E2-KO	4.0451
	LP-KO i 2.6	0.4487	0.4336
	LP-KO w 2.2	0.2023	0.4765	0.4523	0.5409
	LP-KO w 4.1	0.3516	0.6271	0.3927										STDEV LP-KO/Y1Y2-KO	0.138092	0.115255	0.0408647	0.0345951
	Y1Y2-KO 3.1	0.6	0.7401	0.4991	0.4689									STDEV WT/REV	0.0787001	0.0754581	0.0528285	0.210684
	Y1Y2-KO 4.2	0.2805	0.4766	0.4844	0.4662
	LP-REV i 2.6	0.7621	0.5458	0.4426	1.0448
	WT	1	0.6058	0.464	0.5175
	E2-REV	0.8575	0.7309	0.5321	0.5158
	Y1Y2-REV 4.2	0.894	0.6766	0.5306	0.566
	WT w 1.1	0.9281	0.7448	0.59	0.834
	EBER-2														day 2	day 9	day 16	day 30
														LP-KOs/Y1Y2-KOs	0.21868	1.6492	11.0405	51.7025
		day 2	day 9	day 16	day 30									WTs/REVs	0.76278	2.73696	4.66866	11.89
	UNINFECTED	0												E2-KO	0.4108
	E2-KO	0.4108
	LP-KO i 2.6	0.2013	0.9949
	LP-KO w 2.2	0.1383	2.1118	12.4566	50.0339
	LP-KO w 4.1	0.1749	0.8933	6.5515										STDEV LP-KO/Y1Y2-KO	0.0793077	0.633915	3.2878	7.0759
	Y1Y2-KO 3.1	0.3693	2.5394	15.4371	61.0816									STDEV WT/REV	0.142955	0.65198	0.658321	1.87976
	Y1Y2-KO 4.2	0.2096	1.7066	9.7169	43.9919
	LP-REV i 2.6	0.639	1.7593	4.9703	11.1104
	WT	1	3.2675	3.7698	14.5455
	E2-REV	0.7666	2.184	5.7285	11.9823
	Y1Y2-REV 4.2	0.5953	3.0342	4.5747	12.9137
	WT w 1.1	0.813	3.4398	4.3	8.8981
	LMP1														day 2	day 9	day 16	day 30
														Average LP-KO/Y1Y2-KO	0.03076	1.00218	2.92842	12.1429
		day 2	day 9	day 16	day 30									Average WT/REV	0.96814	2.8414	2.29798	7.32884
	UNINFECTED	0
	E2 KO	0.1051
	LP KO i 2.6	0.0495	0.2493
	LP KO w 2.2	0.0072	1.0677	2.6108	11.1052
	LP KO w 4.1	0.0259	0.4879	1.7185										STDEV LP-KO/Y1Y2-KO	0.0194119	0.620949	0.826814	1.00226
	Y1Y2 KO 3.1	0.0569	2.0333	3.6536	13.4979									STDEV WT/REV	0.178072	0.476178	0.278452	7.69638
	Y1Y2 KO 4.2	0.0143	1.1727	3.7308	11.8255
	LP REV i 2.6	0.6961	1.9106	2.3642	22.5361
	WT	1	2.9708	1.8081	2.6424
	E2 REV	1.2012	2.9759	2.5079	3.1019
	Y1Y2 REV 4.2	0.8509	3.1037	2.2094	2.558
	WT w 1.1	1.0925	3.246	2.6003	5.8058
	LMP2														day 2	day 9	day 16	day 30
														Average LP-KO/Y1Y2-KO	0.05304	0.81334	3.58373	10.5219
		day 2	day 9	day 16	day 30									Average WT/REV	1.04036	1.58196	1.92956	4.90288
	UNINFECTED	0
	E2 KO	3.7525
	LP KO i 2.6	0.0599	0.502
	LP KO w 2.2	0.0392	0.7177	3.7403	10.1506
	LP KO w 4.1	0.0238	0.4994	2.474										STDEV LP-KO/Y1Y2-KO	0.0302309	0.317787	0.685114	0.574459
	Y1Y2 KO 3.1	0.1087	1.316	3.7711	10.0817									STDEV WT/REV	0.0540878	0.286648	0.604262	2.02034
	Y1Y2 KO 4.2	0.0336	1.0316	4.3495	11.3333
	LP REV i 2.6	1.0222	2.152	3.1181	8.9249
	WT	1	1.3853	1.4748	3.6778
	E2 REV	1.1451	1.4479	1.8144	3.9848
	Y1Y2 REV 4.2	1.035	1.4797	1.6487	3.7149
	WT w 1.1	0.9995	1.4449	1.5918	4.212
	Cp														day 2	day 9	day 16	day 30
														Cp: LP-KO/Y1Y2-KO	0.37178	0.59762	0.562375	0.9705
		day 2	day 9	day 16	day 30									Cp: WT/REV	0.7145	0.7942	0.65164	0.94648
	UNINFECTED	0.0901
	E2 KO	0.9258
	LP KO i 2.6	0.2203	0.3472
	LP KO w 2.2	0.2644	0.6192	0.5332	1.0207
	LP KO w 4.1	0.3464	0.4581	0.4158										STDEV LP-KO/Y1Y2-KO	0.163206	0.187318	0.0981431	0.040312
	Y1Y2 KO 3.1	0.6837	0.8935	0.6696	0.9688									STDEV WT/REV	0.2219	0.140334	0.124075	0.240008
	Y1Y2 KO 4.2	0.3441	0.6701	0.6309	0.922
	LP REV i 2.6	0.3195	0.5147	0.4386	1.3493
	WT	1	0.8476	0.6371	0.7105
	E2 REV	0.7296	0.8613	0.8224	0.7692
	Y1Y2 REV 4.2	0.8063	0.8604	0.6627	0.8128
	WT w 1.1	0.7171	0.887	0.6974	1.0906
	Wp														day 2	day 9	day 16	day 30
														Wp: LP-KO/Y1Y2-KO	1.09792	0.7715	0.341425	0.412133
		day 2	day 9	day 16	day 30									Wp: WT/REV	0.88696	0.44476	0.42744	0.76976
	UNINFECTED	0												Cp: LP-KO/Y1Y2-KO	0.37178	0.59762	0.562375	0.9705
	E2-KO	9.7552												Cp: WT/REV	0.7145	0.7942	0.65164	0.94648
	LP-KO i 2.6	1.682	0.5185
	LP-KO w 2.2	0.7827	0.798	0.3844	0.4895
	LP-KO w 4.1	0.9194	0.8457	0.3279										STDEV LP-KO/Y1Y2-KO	0.36876	0.149896	0.0274828	0.0552479
	Y1Y2-KO 3.1	1.3717	0.9712	0.3434	0.364									STDEV WT/REV	0.0784987	0.104756	0.140026	0.68984
	Y1Y2-KO 4.2	0.7338	0.7241	0.31	0.3829
	LP-REV i 2.6	0.9465	0.6278	0.7021	2.1157
	WT	1	0.3118	0.3107	0.3084
	E2-REV	0.7755	0.4426	0.3919	0.3668
	Y1Y2-REV 4.2	0.8663	0.3852	0.3558	0.3332
	WT w 1.1	0.8465	0.4564	0.3767	0.7247
	Cyclin D2														day 2	day 9	day 16	day 30
														LP-KOs/Y1Y2-KOs	0.7371	0.76124	1.12983	2.48537
		day 2	day 9	day 16	day 30									WTs/REVs	0.85066	1.3554	1.10484	1.13208
	UNINFECTED	0.2606												UNINFECTED/E2-KO	0.44315
	E2 KO	0.6257
	LP KO i 2.6	0.8573	0.7208
	LP KO w 2.2	0.7376	0.822	1.1475	3.1452
	LP KO w 4.1	0.7755	0.7594	1.0285										STDEV LP-KO/Y1Y2-KO	0.0960026	0.10589	0.0815587	0.488503
	Y1Y2 KO 3.1	0.7511	0.911	1.0925	2.3327									STDEV WT/REV	0.115718	0.269125	0.285341	0.185198
	Y1Y2 KO 4.2	0.564	0.593	1.2508	1.9782									STDEV UNINFECTED/E2-KO	0.18255
	LP REV i 2.6	0.9662	0.904	0.7185	1.4535
	WT	1	1.376	1.1976	1.1695
	E2 REV	0.8237	1.7371	1.1314	0.9148
	Y1Y2 REV 4.2	0.7654	1.3056	0.9121	0.9922
	WT w 1.1	0.698	1.4543	1.5646	1.1304
	Myc														day 2	day 9	day 16	day 30
														LP-KOs/Y1Y2-KOs	0.87822	0.49478	0.21765	0.199533
		day 2	day 9	day 16	day 30									WTs/REVs	0.97598	0.4017	0.3423	0.24126
	UNINFECTED	0.2035												UNINFECTED/E2-KO	0.171
	E2 KO	0.1385
	LP KO i 2.6	0.98	0.5754
	LP KO w 2.2	0.8482	0.5106	0.1887	0.1639
	LP KO w 4.1	0.863	0.4705	0.2373										STDEV LP-KO/Y1Y2-KO	0.0714493	0.052068	0.021842	0.0252577
	Y1Y2 KO 3.1	0.7711	0.5012	0.2402	0.2195									STDEV WT/REV	0.0748948	0.0265664	0.0329898	0.0106562
	Y1Y2 KO 4.2	0.9288	0.4162	0.2044	0.2152									UNINFECTED/E2-KO	0.0325
	LP REV i 2.6	0.9915	0.4271	0.2974	0.237
	WT	1	0.4175	0.3545	0.2435
	E2 REV	0.9137	0.425	0.374	0.2578
	Y1Y2 REV 4.2	1.0948	0.3671	0.3765	0.2249
	WT w 1.1	0.8799	0.3718	0.3091	0.2431
	HES-1														day 2	day 9	day 16	day 30
														LP-KOs/Y1Y2-KOs	1.36802	1.60034	0.49265	0.4441
		day 2	day 9	day 16	day 30									WTs/REVs	1.02382	0.53872	0.50148	0.51174
	UNINFECTED	0.1343												UNINFECTED/E2-KO	0.31255
	E2-KO	0.4908
	LP-KO i 2.6	1.5592	2.4926
	LP-KO w 2.2	1.4837	1.5905	0.4291	0.7472
	LP-KO w 4.1	1.3792	1.1067	0.6588										LP-KOs/Y1Y2-KOs	0.145832	0.472332	0.0983639	0.216226
	Y1Y2-KO 3.1	1.1556	1.4079	0.4713	0.2575									WTs/REVs	0.0792972	0.0602691	0.106018	0.143681
	Y1Y2-KO 4.2	1.2624	1.404	0.4114	0.3276									UNINFECTED/E2-KO	0.0682057
	LP-REV i 2.6	0.9225	0.5333	0.6666	0.7834
	WT	1	0.5302	0.4459	0.4377
	E2-REV	0.9798	0.4491	0.5033	0.4529
	Y1Y2-REV 4.2	1.0617	0.6388	0.5449	0.3687
	WT w 1.1	1.1551	0.5422	0.3467	0.516
