# Supplementary material for: Epstein-Barr virus nuclear antigen EBNA-LP is essential for transforming naïve B cells, and facilitates recruitment of transcription factors to the viral genome
Source: PLoS Pathog. 2018 Feb 20;14(2):e1006890. doi: 10.1371/journal.ppat.1006890 (PMC5834210; doi:10.1371/journal.ppat.1006890)
Supplement: S4 Data — These tabs contain the individual ChIP data points and summaries used to produce Figs 8 and 9. The Expt Summary tab contains a list of all ChIPs performed for EBNA2, EBF1 and RBPJ. Each B cell infection number (column C) represents a distinct B cell donor. Time shows the time after infection that the cells were fixed and chromatin extracted. Column E shows which ChIPs were performed on each batch of extracted chromatin. The grid to the right shows which qPCRs were performed for each batch of extracted chromatin. The identities of the qPCRs in row 4 match the labels in Fig 8A. The next three tabs are summaries for each of the three ChIPs, which contain the data and plots for time courses used in the Figs 8C, 8D and 9B, 9C, 9E, 9F and 9G. The next tab—Day 5—is the data for Figs 8B, 9A and 9D, which shows all assays on day 5. The subsequent tabs are the results of each independent ChIP experiment, split into tabs by ChIP Antibody (EBNA2, RBPJ or EBF1) and time point (Day 2, 5, 9, 16, 30). A few data sets (numbers in red text in the various tabs) were excluded from the plotted data due to technical failings with that experiment or sample. These are included for full disclosure (and generally show the same trends). (XLSX) [file ppat.1006890.s021.xlsx]

## Sheet: ChIP Expt summary
Supporting data file SD4: Chromatin Immunoprecipitation (ChIP) data. These tabs contain the individual ChIP data points and summaries used to produce figures 8 and 9. This (Expt Summary) tab contains a list of all ChIPs performed for EBNA2, EBF1 and RBPJ. Each B cell infection number (column C) represents a distinct B cell donor. Time shows the time after infection that the cells were fixed and c…
					Primers
					B	C	A	R	F	En	Pr	IL7	M6	MG	O	E
Date	ChIP number	Cells	Time	ChIP	-317	+1564	+3203	Cp (Jk)	Cp (TATA)	HES1 E	HES1p	IL-7	MCM6	MyoG	FR	EBER
	1	E2 rev vs LP K/O LCL	-	EBNA 2 & EBNA LP	Y	Y	Y
	2	E2 rev vs LP K/O LCL	-	EBNA LP +/- secondary	Y	Y	Y						Y	Y
	3	Cord vs maternal LCLs	-	EBNA 2	Y	Y	Y						Y
	4	B cell infection (1)	48 hrs	EBNA 2	Y	Y	Y	Y			Y	Y		Y	Y	Y
	5	B cell infection (2)	48 hrs	EBNA 2 & RBPJk	Y	Y	Y	Y			Y		Y	Y
	8	B cell infection (2)	Day 16	EBNA 2	Y	Y	Y	Y	Y	Y	Y	Y	Y	Y	Y	Y
	9	B cell infection (3)	48 hrs	EBNA 2 & EBF-1	Y	Y	Y	Y	Y	Y	Y	Y	Y	Y	Y	Y
	10	B cell infection (3)	Day 5	EBNA 2 & EBF-1	Y	Y	Y	Y	Y	Y	Y	Y	Y	Y	Y	Y
	11	B cell infection (3)	Day 9	EBNA 2 & EBF-1	Y	Y	Y	Y	Y	Y	Y	Y	Y	Y	Y	Y
	12	B cell infection (2)	Day 30	EBNA 2 & RBPJk	Y	Y	Y	Y	Y	Y	Y	Y	Y	Y	Y	Y
	13	B cell infection (3)	Day 16	EBNA 2 & EBF-1	Y	Y	Y	Y	Y	Y	Y	Y	Y	Y	Y	Y
	14	B cell infection (4)	48 hrs	EBNA 2 & EBF-1 & RBPJk	Y	Y	Y	Y	Y	Y	Y	Y	Y	Y	Y	Y
	15	B cell infection (4)	Day 5	EBNA 2 & EBF-1	Y	Y	Y	Y	Y	Y	Y	Y	Y	Y	Y	Y
	16	B cell infection (4)	Day 9	EBNA 2 & EBF-1	Y	Y	Y	Y	Y	Y	Y	Y	Y	Y	Y	Y
	17	B cell infection (4)	Day 16	EBNA 2 & EBF-1	Y	Y	Y	Y	Y	Y	Y	Y	Y	Y	Y	Y
	18	B cell infection (4)	Day 23	EBNA 2 & EBF-1	Y	Y	Y	Y	Y			Y	Y	Y	Y	Y
	19	B cell infection (4)	Day 30	EBNA 2 & EBF-1 & RBPJk	Y	Y	Y	Y	Y	Y	Y	Y	Y	Y	Y	Y
	20	B cell infection (3)	Day 30	RBPJk	Y	Y	Y	Y	Y			Y	Y	Y	Y	Y
	21	B cell infection (4)	Day 30	RBPJk	Y	Y	Y	Y	Y			Y	Y	Y	Y	Y
13.10.16	22	B cell infection (5)	Day 5	RBPJk & EBF1	Y	Y	Y	Y	Y	Y	Y	Y	Y	Y	Y	Y
13.10.16	23	B cell infection (6)	Day 5	RBPJk x2 & EBF1	Y	Y	Y	Y	Y	Y	Y	Y	Y	Y	Y	Y
26.10.16	24	B cell infection (7)	Day 5	EBNA 2	Y	Y	Y	Y	Y			Y	Y	Y	Y	Y
05.11.16	26	B cell infection (7)	Day 9	EBF1 & RBPJk	Y	Y	Y	Y	Y			Y	Y	Y	Y	Y
10.11.16	27	B cell infection (4)	Day 16	RBPJk	Y	Y	Y	Y	Y			Y	Y	Y	Y	Y
10.11.16	28	B cell infection (7)	Day 16	EBNA 2, RBPJk & EBF1	Y	Y	Y	Y	Y			Y	Y	Y	Y	Y
16.11.16	29	B cell infection (4)	Day 30	EBF1	Y	Y	Y	Y	Y			Y	Y	Y	Y	Y
16.11.16	30	B cell infection (7)	Day 30	EBF1	Y	Y	Y	Y	Y			Y	Y	Y	Y	Y
?	31		Day 9	EBNA 2 & RBPJk	Y	Y	Y	Y	Y			Y	Y	Y	Y	Y
12.12.16	33	B cell infection (8)	Day 9	RBPJkx2, EBF1	Y	Y	Y	Y	Y			Y	Y	Y	Y	Y
12.12.16	34	B cell infection (8)	Day 16	EBF1, RBPJk x2	Y	Y	Y	Y	Y			Y	Y	Y	Y	Y
16.12.16	35	B cell infection (6)	Day 30	EBNA 2 x2	Y	Y	Y	Y	Y			Y	Y	Y	Y	Y
06.01.17	36	B cell infection (8)	Day 16	EBNA 2, RBPJk x2	Y	Y	Y	Y	Y			Y	Y	Y	Y	Y
06.01.17	37	B cell infection (8)	Day 9	E2, EBF1 & RBPJk	Y	Y	Y	Y	Y			Y	Y	Y	Y	Y

## Sheet: EBNA 2 summary
		LMP2A (A)						LMP1 (B)
	WT	STDEV	LPKO	STDEV			WT	STDEV	LPKO	STDEV
2	0.0745899	0.0421142	0.00927238	0.00528048		2	0.0676324	0.0426389	0.0152852	0.00941646
5	0.676748	0.158245	0.0696486	0.0296957		5	0.360429	0.081878	0.063463	0.0213835
9	0.726455	0.141804	0.111174	0.0990483		9	0.314261	0.0693702	0.0409936	0.0281954
16	0.987256	0.174135	0.425565	0.119932		16	0.349971	0.0857639	0.238287	0.0701663
30	0.609316	0.373523	0.372084	0.106041		30	0.244345	0.110925	0.204645	0.0729776
		Cp (C)						IL7
	WT	STDEV	LPKO	STDEV			WT	STDEV	LPKO	STDEV
2	0.100225	0.0436094	0.0684163	0.0219131		2	0.243098	0.168295	0.464649	0.102918
5	0.193701	0.066114	0.125501	0.0288783		5	0.231742	0.0640295	0.457252	0.0866495
9	0.219554	0.0276359	0.100957	0.0419469		9	0.203786	0.0908443	0.200473	0.142209
16	0.243576	0.0118093	0.188782	0.0248968		16	0.234529	0.162007	0.157257	0.0505198
30	0.142986	0.0759992	0.0971474	0.014768		30	0.13086	0.0642274	0.154234	0.0357248

## Sheet: RBPJk summary
		LMP2A (A)						LMP1 (B)
	WT	STDEV	LPKO	STDEV			WT	STDEV	LPKO	STDEV
5	0.380894	0.0121355	0.110656	0.00961117		5	0.289179	0.0227423	0.13141	0.00930551
9	1.1148	0.392646	0.839373	0.221072		9	0.780367	0.370616	0.697846	0.369271
16	0.874404	0.256095	0.529176	0.164288		16	0.603186	0.248302	0.411965	0.121105
30	0.764713	0.453112	0.651626	0.252401		30	0.597719	0.0616296	0.636111	0.131293
		Cp (C)						IL7
	WT	STDEV	LPKO	STDEV			WT	STDEV	LPKO	STDEV
5	0.093801	0.00683315	0.0772926	0.00787229		5	0.258651	0.0427264	0.26067	0.0202178
9	0.350343	0.0962483	0.303315	0.0792142		9	0.621694	0.198906	0.547273	0.194055
16	0.224648	0.0617953	0.216305	0.0655429		16	0.303443	0.185189	0.214103	0.0435026
30	0.210382	0.0811589	0.186534	0.101937		30	0.29144	0.0526087	0.388349	0.118807

## Sheet: EBF1 summary
		LMP2A (A)						LMP1 (B)						EBER (E)
	WT	STDEV	LPKO	STDEV			WT	STDEV	LPKO	STDEV			WT	STDEV	LPKO	STDEV
5	0.231605	0.0784692	0.0307983	0.00549502		5	0.180383	0.0556559	0.0251564	0.00894448		5	0.0455281	0.016449	0.0160693	0.00342105
9	0.404686	0.0819602	0.0587837	0.0477621		9	0.251116	0.0569294	0.0700483	0.0556154		9	0.125198	0.0242511	0.0170606	0.0138786
16	0.321132	0.0804812	0.137166	0.0440119		16	0.18373	0.0414488	0.120314	0.0259008		16	0.0949532	0.0221	0.0755158	0.0198996
30	0.288206	0.0931023	0.243674	0.0417385		30	0.148514	0.0583311	0.187792	0.0153702		30	0.0767087	0.0266473	0.114712	0.0184603
		Cp (C)						IL7						FR (O)
	WT	STDEV	LPKO	STDEV			WT	STDEV	LPKO	STDEV			WT	STDEV	LPKO	STDEV
5	0.0960631	0.00516094	0.0436	0.00910987		5	0.298868	0.0187841	0.346976	0.0399742		5	0.147462	0.0321566	0.0427	0.0113883
9	0.178241	0.0545735	0.0450264	0.00465385		9	0.434382	0.245735	0.336778	0.202901		9	0.276577	0.0789636	0.103938	0.0548346
16	0.121991	0.0188001	0.0943959	0.0203521		16	0.216216	0.0472548	0.175359	0.0215565		16	0.244126	0.0381888	0.186535	0.0582717
30	0.123143	0.0331698	0.125833	0.0171208		30	0.243671	0.0616406	0.319371	0.0437385		30	0.260059	0.0914446	0.299944	0.0475813

## Sheet: EBNA 2 day 2
	ChIP 4		ChIP 5		ChIP 9		ChIP 14
	WT	LP K/O	WT	LP K/O	WT	LP K/O	WT	LP K/O	WT	STDEV	LPKO	STDEV
LMP2Ap	0.111992	0.00447156	0.105039	0.00642591	0.0220521	0.00968582	0.0592764	0.0165063	0.0745899	0.0421142	0.00927238	0.00528048
LMP C	0.0360685	0.00207924	0.00313836	0.00143182	0.00486109	0.00444609	0.0232574	0.0039218	0.0168313	0.0157284	0.00296973	0.00144271
LMP1p	0.114253	0.00832858	0.0928943	0.00689758	0.0371266	0.019114	0.0262561	0.0268005	0.0676324	0.0426389	0.0152852	0.00941646
Cp	0.144057	0.0489553	0.131381	0.0527901	0.061791	0.0759081	0.0636702	0.0960118	0.100225	0.0436094	0.0684163	0.0219131
IL-7	0.483805	0.36562	0.230867	0.415454	0.109119	0.473324	0.1486	0.604199	0.243098	0.168295	0.464649	0.102918
MCM6	0.00747118	0.00723975	0.00200003	0.00428454	-0.0072176	0.00675886	0.0057303	0.00936832	0.00199598	0.00655269	0.00691287	0.0020871
MyoG	0.0217762	0.0136833	0.00486653	0.00288021	0.0157012	0.0072384	0.0092935	0.00471935	0.0129093	0.00739767	0.00713031	0.00471979

## Sheet: EBNA 2 day 5
	ChIP 10		ChIP 15		ChIP 24
	WT	LP K/O	WT	LP K/O	Day 5	Day 5 (LP K/O)	WT	STDEV	LPKO	STDEV
LMP2Ap	0.495158	0.0446596	0.785156	0.0618085	0.749929	0.102478	0.676748	0.158245	0.0696486	0.0296957
LMP Ctrl	0.0145169	-8.92887e-05	0.0104938	0.0118896	0.0211811	0.0129612	0.0153972	0.0053978	0.00825381	0.00724518
LMP1p	0.271668	0.0459581	0.376611	0.0571345	0.433008	0.0872965	0.360429	0.081878	0.063463	0.0213835
EBER	0.0199127	0.0070154	-0.000537299	0.02108	0.0306989	0.0221596	0.0166914	0.0158653	0.0167517	0.00844912
FR	-0.00636245	0.00305673	0.00615449	0.0166716	0.0195061	0.0198384	0.00643273	0.0129365	0.0131889	0.00891644
Cp (Jk)	0.123022	0.109312	0.204051	0.108348	0.25403	0.158842	0.193701	0.066114	0.125501	0.0288783
Cp (EBF1)	0.0453831	0.0550021	0.120996	0.0768548	0.166085	0.107929	0.110822	0.060991	0.0799285	0.0265968
IL-7	0.186466	0.395982	0.277018	0.518523	0.230033	0.406053	0.231172	0.0452864	0.440186	0.0680283
HES1 E	0.197545	0.350567	0.221148	0.348697			0.209346	0.01669	0.349632	0.00132226
HES1p	0.0402494	0.112998	0.0638486	0.167399			0.052049	0.0166871	0.140199	0.0384675
MCM6	0.00292318	-0.000598445	0.0105888	0.0218076	0.0299729	0.01743	0.0144949	0.0139415	0.0128797	0.0118759
MyoG	0.00224129	-0.00102951	0.0121156	0.0214452	0.0185665	0.0136974	0.0109745	0.00822221	0.011371	0.0114165

## Sheet: EBNA 2 day 9
	ChIP 11		ChIP 16		ChIP 31		ChIP 37
	Day 9	Day 9 (LP K/O)	Day 9	Day 9 (LP K/O)	Day 9	Day 9 (LP K/O)	Day 9	Day 9 (LP K/O)	WT	STDEV	LPKO	STDEV
LMP2Ap	0.597308	0.0776313	0.878202	0.0332534	0.713009	0.317723	0.703854	0.222639	0.726455	0.141804	0.111174	0.0990483
LMP C	-0.00388107	0.00644192	0.0180593	0.0320787	-0.0693784	0.130472	0.0125025	-0.077049	0.00889355	0.0114067	-0.0128428	0.0570626
LMP1p	0.234484	0.0728164	0.347907	0.031037	0.540127	0.201704	0.360392	0.0191273	0.314261	0.0693702	0.0409936	0.0281954
Cp	0.187652	0.146565	0.236168	0.0922745	0.246932	0.303365	0.234842	0.0640303	0.219554	0.0276359	0.100957	0.0419469
IL-7	0.12341	0.357106	0.1856	0.164852	0.322095	0.570454	0.302347	0.079461	0.203786	0.0908443	0.200473	0.142209
MCM6			0.010449	0.00359907	0.00293145	-0.00305986	0.00413572	0.00149661	0.00729237	0.00446418	0.00254784	0.00148666
MyoG	0.00601675	0.00742349	0.00497841	0.00667055	0.00124736	-0.00173067	0.00145897	0.00175996	0.00415137	0.00238879	0.00528467	0.00307561
			LMP2A						LMP1
		WT	STDEV	LP K/O	STDEV			WT	STDEV	LP K/O	STDEV
	5	0.676748	0.158245	0.0696486	0.0296957		5	0.360429	0.081878	0.063463	0.0213835
	9	0.726455	0.141804	0.111174	0.0990483		9	0.314261	0.0693702	0.0409936	0.0281954
	16	0.987256	0.174135	0.425565	0.119932		16	0.349971	0.0857639	0.238287	0.0701663
	30	0.609316	0.373523	0.372084	0.106041		30	0.244345	0.110925	0.204645	0.0729776
			Cp						IL7
		WT	STDEV	LP K/O	STDEV			WT	STDEV	LP K/O	STDEV
	5	0.193701	0.066114	0.125501	0.0288783		5	0.231742	0.0640295	0.457252	0.0866495
	9	0.219554	0.0276359	0.100957	0.0419469		9	0.203786	0.0908443	0.200473	0.142209
	16	0.243576	0.0118093	0.188782	0.0248968		16	0.234529	0.162007	0.157257	0.0505198
	30	0.142986	0.0759992	0.0971474	0.014768		30	0.13086	0.0642274	0.154234	0.0357248

## Sheet: EBNA 2 day 16
	ChIP 8		ChIP 13		ChIP 17		ChIP 28		ChIP 36
	Day 16	Day 16 (LP K/O)	Day 16	Day 16 (LP K/O)	Day 16	Day 16 (LP K/O)	Day 16	Day 16 (LP K/O)	Day 16	Day 16 (LP K/O)	WT	STDEV	LPKO	STDEV
LMP2Ap	0.584343	0.347257	1.18802	0.318562	0.877234	0.402933	0.289128	0.206453	0.896512	0.555201	0.987256	0.174135	0.425565	0.119932
LMP C	0.00843095	-0.00109461	0.0126331	0.00700291	0.0187214	0.0153292	0.00626689	0.00215695	0.0154102	-0.00018616	0.0155883	0.00304803	0.00738198	0.00776462
LMP1p	0.269224	0.197695	0.337435	0.176879	0.271166	0.22322	0.143819	0.106676	0.441313	0.314764	0.349971	0.0857639	0.238287	0.0701663
Cp	0.151851	0.115481	0.238347	0.160223	0.235284	0.205913	0.0896026	0.0880362	0.257097	0.200211	0.243576	0.0118093	0.188782	0.0248968
IL-7	0.205292	0.0899608	0.136873	0.0994067	0.145177	0.179681	0.0863236	0.129525	0.421537	0.192683	0.234529	0.162007	0.157257	0.0505198
MCM6	0.00654266	-0.00502004			0.00786997	0.00841705	0.00750654	0.00322012	0.0139389	0.00552259	0.0109044	0.00429138	0.00696982	0.00204669
MyoG	0.00411307	-0.00642266	-0.00236071	0.00118232	0.00307975	0.00491268	0.00183028	0.0029428	0.00306472	-0.00236088	0.00126125	0.00313672	0.00124471	0.00363718

## Sheet: EBNA 2 day 30
	ChIP 12		ChIP 19		ChIP 35		ChIP 35*
	Day 30	Day 30 (LP K/O)	Day 30	Day 30 (LP K/O)	Day 30	Day 30 (LP K/O)	Day 30	Day 30 (LP K/O)	WT	STDEV	LPKO	STDEV
LMP2Ap	0.619137	0.383112	0.977831	0.46661	0.230979	0.266531	0.162282	0.171392	0.609316	0.373523	0.372084	0.106041
LMP C	0.0112774	-0.0128603	0.0169607	0.0154695	0.00207145	0.0142021	0.00339744	0.015198	0.0101032	0.00751375	0.00560379	0.0159198
LMP1p	0.289428	0.247998	0.325631	0.225818	0.117977	0.140119	0.085654	0.108919	0.244345	0.110925	0.204645	0.0729776
Cp	0.142421	0.0769438	0.219266	0.142657	0.0672712	0.0718415	0.0435934	0.0491983	0.142986	0.0759992	0.0971474	0.014768
IL-7	0.132753	0.134056	0.194121	0.247439	0.0657077	0.0812076	0.0773337	0.0659897	0.13086	0.0642274	0.154234	0.0357248
MCM6	-0.00292594	-0.0120603	0.0156618	0.0041133	-0.0055757	-0.00321333	-0.00120831	0.00521609	0.00238672	0.0115726	-0.00372012	0.00863906
MyoG	0.0050871	-0.0124244	0.0158035	0.00288881	-0.00643777	-0.00653521	-0.000333307	0.00381676	0.00481762	0.0111231	-0.00535692	0.00822212

## Sheet: EBF1 day 2
	ChIP 9		ChIP 14
	Day 2	Day 2 (K/O)	Day 2	Day 2 (K/O)	Day 2	Day 2 (K/O)	WT	STDEV	LP K/O	STDEV
LMP2Ap	0.0215689	0.0100685	0.0270276	0.0184803			0.0242982	0.0038599	0.0142744	0.00594808
LMP C	0.0305776	0.0081127	0.0396789	0.0116512			0.0351282	0.00643559	0.00988197	0.00250213
LMP1p	0.0376982	0.0149428	0.032408	0.0232012			0.0350531	0.00374077	0.019072	0.00583957
EBER	0.0221873	0.0113397	0.0365472	0.0227692			0.0293673	0.0101539	0.0170544	0.00808186
FR	0.0564692	0.0395235	0.0613322	0.0378663			0.0589007	0.00343866	0.0386949	0.00117182
Cp (E)	0.0368966	0.0272729	0.0494662	0.0477532			0.0431814	0.00888804	0.0375131	0.0144818
IL-7	0.157947	0.414362	0.229147	0.730897			0.193547	0.0503465	0.57263	0.223824
MCM6	-0.00743164	0.00830339	0.0221015	0.0609457			0.00733492	0.0208831	0.0346245	0.0372237
MyoG	0.0227899	0.00548215	0.0147422	0.0298548			0.0187661	0.00569061	0.0176685	0.017234

[truncated: 10 more sheets: EBF1 day 5, EBF1 day 9, EBF1 day 16, EBF1 day 30, RBPJk day 2, RBPJk day 5, RBPJk day 9, RBPJk day 16, RBPJk day 30, EBNA-LP ChIP]
